# Supplementary material for: Unveiling Fungal Community Structure along Different Levels of Anthropic Disturbance in a South American Subtropical Lagoon
Source: J Fungi (Basel). 2023 Aug 31;9(9):890. doi: 10.3390/jof9090890 (PMC10532596; doi:10.3390/jof9090890)
Supplement: Supplementary file 1 [file jof-09-00890-s001.zip]

Archive with 7 entries (7 files):
- FigureS1_tree_allOTU_its.pdf
- FigureS2_network.pdf
- FigureS3_CCA.pdf
- TableS1_Taxonomy_abundance_otus.xlsx
- TableS2_Co-occurrence networkOTUs10.xlsx
- TableS3_Co-occurrence network.xlsx
- TableS4_Physicochemical_variables.pdf
