# Supplementary material for: Unveiling Fungal Community Structure along Different Levels of Anthropic Disturbance in a South American Subtropical Lagoon
Source: J Fungi (Basel). 2023 Aug 31;9(9):890. doi: 10.3390/jof9090890 (PMC10532596; doi:10.3390/jof9090890)
Supplement: Supplementary file 1 [file jof-09-00890-s001.zip › TableS1_Taxonomy_abundance_otus.xlsx]

## Sheet: With SINTAX
sequence	#ASV ID	Abundance_P1	Abundance_P2	Abundance_P3	Abundance_P4	Abundance_total	Lineage	Domain	Phylum	Class	Order	Family	Genus	Species	Level
otu_1_size_242330	otu_1	33369	88280	97391	23290	242330	d:Fungi,p:Basidiomycota	Fungi	Basidiomycota						Phylum
otu_2_size_22259	otu_2	15762	1326	847	4324	22259	d:Fungi,p:Ascomycota,c:Dothideomycetes,o:Capnodiales	Fungi	Ascomycota	Dothideomycetes	Capnodiales				Order
otu_3_size_16354	otu_3	11268	579	1261	3246	16354	d:Fungi,p:Ascomycota,c:Sordariomycetes,o:Hypocreales	Fungi	Ascomycota	Sordariomycetes	Hypocreales				Order
otu_4_size_182985	otu_4	20292	71914	81329	9450	182985	d:Fungi	Fungi	Unidentified						Domain
otu_5_size_8001	otu_5	6169	424	771	637	8001	d:Fungi,p:Ascomycota,c:Dothideomycetes,o:Pleosporales,f:Didymellaceae	Fungi	Ascomycota	Dothideomycetes	Pleosporales	Didymellaceae			Family
otu_6_size_53426	otu_6	7830	20569	20636	4391	53426	d:Fungi	Fungi	Unidentified						Domain
otu_7_size_12135	otu_7	6671	1578	531	3355	12135	d:Fungi,p:Ascomycota,c:Sordariomycetes,o:Hypocreales,f:Clavicipitaceae,g:Metarhizium	Fungi	Ascomycota	Sordariomycetes	Hypocreales	Clavicipitaceae	Metarhizium		Genus
otu_8_size_3264	otu_8	2944	212	0	108	3264	d:Fungi,p:Ascomycota,c:Sordariomycetes,o:Trichosphaeriales,f:Trichosphaeriaceae	Fungi	Ascomycota	Sordariomycetes	Trichosphaeriales	Trichosphaeriaceae			Family
otu_9_size_11614	otu_9	2073	0	68	9473	11614	d:Fungi,p:Ascomycota,c:Dothideomycetes,o:Capnodiales,f:Neodevriesiaceae	Fungi	Ascomycota	Dothideomycetes	Capnodiales	Neodevriesiaceae			Family
otu_10_size_10102	otu_10	1701	186	180	8035	10102	d:Fungi,p:Ascomycota	Fungi	Ascomycota						Phylum
otu_11_size_2964	otu_11	637	261	57	2009	2964	d:Fungi,p:Ascomycota,c:Sordariomycetes,o:Hypocreales,f:Cordycipitaceae	Fungi	Ascomycota	Sordariomycetes	Hypocreales	Cordycipitaceae			Family
otu_12_size_3675	otu_12	97	0	38	3540	3675	d:Fungi,p:Ascomycota,c:Dothideomycetes	Fungi	Ascomycota	Dothideomycetes					Class
otu_13_size_1140	otu_13	1135	0	5	0	1140	d:Fungi,p:Ascomycota,c:Sordariomycetes,o:Hypocreales,f:Nectriaceae,g:Fusarium,s:Fusarium_fujikuroi	Fungi	Ascomycota	Sordariomycetes	Hypocreales	Nectriaceae	Fusarium	Fusarium fujikuroi	Species
otu_14_size_1537	otu_14	1488	0	0	49	1537	d:Fungi,p:Ascomycota,c:Sordariomycetes,o:Calosphaeriales,f:Pleurostomataceae	Fungi	Ascomycota	Sordariomycetes	Calosphaeriales	Pleurostomataceae			Family
otu_15_size_3292	otu_15	439	0	101	2752	3292	d:Fungi,p:Ascomycota	Fungi	Ascomycota						Phylum
otu_16_size_2360	otu_16	1659	0	8	693	2360	d:Fungi,p:Ascomycota,c:Dothideomycetes	Fungi	Ascomycota	Dothideomycetes					Class
otu_17_size_1576	otu_17	1362	109	0	105	1576	d:Fungi,p:Ascomycota,c:Sordariomycetes,o:Hypocreales,f:Cordycipitaceae	Fungi	Ascomycota	Sordariomycetes	Hypocreales	Cordycipitaceae			Family
otu_18_size_13488	otu_18	4855	0	464	8169	13488	d:Fungi,p:Ascomycota	Fungi	Ascomycota						Phylum
otu_19_size_13319	otu_19	2233	19	86	10981	13319	d:Fungi,p:Ascomycota	Fungi	Ascomycota						Phylum
otu_20_size_2667	otu_20	0	0	0	2667	2667	d:Fungi,p:Ascomycota,c:Dothideomycetes,o:Pleosporales	Fungi	Ascomycota	Dothideomycetes	Pleosporales				Order
otu_21_size_2503	otu_21	439	0	13	2051	2503	d:Fungi,p:Ascomycota,c:Dothideomycetes,o:Mycosphaerellales,f:Mycosphaerellaceae,g:Pseudocercospora	Fungi	Ascomycota	Dothideomycetes	Mycosphaerellales	Mycosphaerellaceae	Pseudocercospora		Genus
otu_22_size_2353	otu_22	51	0	14	2288	2353	d:Fungi,p:Ascomycota,c:Sordariomycetes,o:Glomerellales,f:Plectosphaerellaceae,g:Plectosphaerella	Fungi	Ascomycota	Sordariomycetes	Glomerellales	Plectosphaerellaceae	Plectosphaerella		Genus
otu_23_size_918	otu_23	0	0	0	918	918	d:Fungi,p:Basidiomycota,c:Tremellomycetes,o:Tremellales	Fungi	Basidiomycota	Tremellomycetes	Tremellales				Order
otu_24_size_5040	otu_24	3389	173	328	1150	5040	d:Fungi,p:Basidiomycota,c:Agaricomycetes,o:Agaricales,f:Schizophyllaceae,g:Schizophyllum,s:Schizophyllum_commune	Fungi	Basidiomycota	Agaricomycetes	Agaricales	Schizophyllaceae	Schizophyllum	Schizophyllum commune	Species
otu_25_size_3433	otu_25	1177	312	170	1774	3433	d:Fungi,p:Ascomycota,c:Sordariomycetes,o:Hypocreales,f:Hypocreaceae,g:Trichoderma	Fungi	Ascomycota	Sordariomycetes	Hypocreales	Hypocreaceae	Trichoderma		Genus
otu_26_size_765	otu_26	696	10	59	0	765	d:Fungi,p:Basidiomycota	Fungi	Basidiomycota						Phylum
otu_27_size_752	otu_27	0	0	0	752	752	d:Fungi,p:Ascomycota,c:Sordariomycetes,o:Diaporthales,f:Diaporthaceae,g:Diaporthe	Fungi	Ascomycota	Sordariomycetes	Diaporthales	Diaporthaceae	Diaporthe		Genus
otu_28_size_2934	otu_28	1350	0	0	1584	2934	d:Fungi,p:Ascomycota	Fungi	Ascomycota						Phylum
otu_29_size_968	otu_29	0	0	0	968	968	d:Fungi,p:Basidiomycota	Fungi	Basidiomycota						Phylum
otu_30_size_3316	otu_30	353	3	46	2914	3316	d:Fungi,p:Basidiomycota	Fungi	Basidiomycota						Phylum
otu_31_size_1747	otu_31	142	0	45	1560	1747	d:Fungi,p:Ascomycota,c:Dothideomycetes	Fungi	Ascomycota	Dothideomycetes					Class
otu_32_size_859	otu_32	0	0	0	859	859	d:Fungi,p:Ascomycota,c:Sordariomycetes,o:Chaetosphaeriales,f:Chaetosphaeriaceae,g:Pseudophialocephala,s:Pseudophialocephala_humicola	Fungi	Ascomycota	Sordariomycetes	Chaetosphaeriales	Chaetosphaeriaceae	Pseudophialocephala	Pseudophialocephala humicola	Species
otu_33_size_849	otu_33	50	0	0	799	849	d:Fungi,p:Ascomycota,c:Dothideomycetes,o:Mycosphaerellales,f:Mycosphaerellaceae,g:Pseudocercospora	Fungi	Ascomycota	Dothideomycetes	Mycosphaerellales	Mycosphaerellaceae	Pseudocercospora		Genus
otu_34_size_927	otu_34	253	0	0	674	927	d:Fungi,p:Basidiomycota	Fungi	Basidiomycota						Phylum
otu_35_size_4285	otu_35	853	415	1397	1620	4285	d:Fungi,p:Ascomycota,c:Sordariomycetes,o:Hypocreales	Fungi	Ascomycota	Sordariomycetes	Hypocreales				Order
otu_36_size_2862	otu_36	1414	73	516	859	2862	d:Fungi,p:Ascomycota,c:Sordariomycetes,o:Hypocreales,f:Hypocreaceae	Fungi	Ascomycota	Sordariomycetes	Hypocreales	Hypocreaceae			Family
otu_37_size_1116	otu_37	625	41	148	302	1116	d:Fungi,p:Ascomycota,c:Eurotiomycetes,o:Eurotiales,f:Aspergillaceae	Fungi	Ascomycota	Eurotiomycetes	Eurotiales	Aspergillaceae			Family
otu_38_size_3037	otu_38	1844	750	201	242	3037	d:Fungi,p:Basidiomycota,c:Agaricomycetes,o:Polyporales	Fungi	Basidiomycota	Agaricomycetes	Polyporales				Order
otu_39_size_771	otu_39	0	0	0	771	771	d:Fungi,p:Ascomycota,c:Sordariomycetes,o:Sordariales,f:Chaetomiaceae	Fungi	Ascomycota	Sordariomycetes	Sordariales	Chaetomiaceae			Family
otu_40_size_4622	otu_40	1454	21	318	2829	4622	d:Fungi,p:Ascomycota,c:Dothideomycetes,o:Capnodiales,f:Neodevriesiaceae	Fungi	Ascomycota	Dothideomycetes	Capnodiales	Neodevriesiaceae			Family
otu_41_size_908	otu_41	180	0	0	728	908	d:Fungi,p:Ascomycota,c:Sordariomycetes,o:Hypocreales,f:Stachybotryaceae	Fungi	Ascomycota	Sordariomycetes	Hypocreales	Stachybotryaceae			Family
otu_42_size_1019	otu_42	13	121	0	885	1019	d:Fungi,p:Basidiomycota,c:Agaricomycetes,o:Hymenochaetales,f:Hymenochaetaceae,g:Phellinus	Fungi	Basidiomycota	Agaricomycetes	Hymenochaetales	Hymenochaetaceae	Phellinus		Genus
otu_43_size_1227	otu_43	0	0	0	1227	1227	d:Fungi,p:Ascomycota	Fungi	Ascomycota						Phylum
otu_44_size_534	otu_44	534	0	0	0	534	d:Fungi,p:Ascomycota	Fungi	Ascomycota						Phylum
otu_45_size_969	otu_45	900	12	11	46	969	d:Fungi,p:Basidiomycota,c:Malasseziomycetes,o:Malasseziales,f:Malasseziaceae,g:Malassezia,s:Malassezia_restricta	Fungi	Basidiomycota	Malasseziomycetes	Malasseziales	Malasseziaceae	Malassezia	Malassezia restricta	Species
otu_46_size_2264	otu_46	451	11	15	1787	2264	d:Fungi,p:Ascomycota,c:Dothideomycetes,o:Pleosporales	Fungi	Ascomycota	Dothideomycetes	Pleosporales				Order
otu_47_size_601	otu_47	552	2	47	0	601	d:Fungi,p:Ascomycota,c:Dothideomycetes,o:Mycosphaerellales	Fungi	Ascomycota	Dothideomycetes	Mycosphaerellales				Order
otu_48_size_3517	otu_48	1075	0	151	2291	3517	d:Fungi,p:Ascomycota,c:Dothideomycetes,o:Capnodiales,f:Neodevriesiaceae	Fungi	Ascomycota	Dothideomycetes	Capnodiales	Neodevriesiaceae			Family
otu_49_size_732	otu_49	0	8	0	724	732	d:Fungi,p:Ascomycota,c:Sordariomycetes,o:Hypocreales,f:Bionectriaceae,g:Clonostachys	Fungi	Ascomycota	Sordariomycetes	Hypocreales	Bionectriaceae	Clonostachys		Genus
otu_50_size_753	otu_50	0	552	201	0	753	d:Fungi,p:Ascomycota,c:Dothideomycetes,o:Mycosphaerellales	Fungi	Ascomycota	Dothideomycetes	Mycosphaerellales				Order
otu_51_size_1710	otu_51	175	65	387	1083	1710	d:Fungi,p:Ascomycota,c:Sordariomycetes,o:Hypocreales,f:Nectriaceae	Fungi	Ascomycota	Sordariomycetes	Hypocreales	Nectriaceae			Family
otu_52_size_460	otu_52	0	0	0	460	460	d:Fungi,p:Ascomycota,c:Dothideomycetes,o:Pleosporales	Fungi	Ascomycota	Dothideomycetes	Pleosporales				Order
otu_53_size_1361	otu_53	542	0	0	819	1361	d:Fungi,p:Ascomycota	Fungi	Ascomycota						Phylum
otu_54_size_647	otu_54	0	0	0	647	647	d:Fungi,p:Ascomycota	Fungi	Ascomycota						Phylum
otu_55_size_691	otu_55	12	0	2	677	691	d:Fungi,p:Chytridiomycota	Fungi	Chytridiomycota						Phylum
otu_56_size_391	otu_56	391	0	0	0	391	d:Fungi,p:Ascomycota,c:Sordariomycetes,o:Xylariales,f:Amphisphaeriaceae,g:Microdochium	Fungi	Ascomycota	Sordariomycetes	Xylariales	Amphisphaeriaceae	Microdochium		Genus
otu_57_size_482	otu_57	0	0	0	482	482	d:Fungi,p:Ascomycota,c:Sordariomycetes	Fungi	Ascomycota	Sordariomycetes					Class
otu_58_size_3463	otu_58	482	357	905	1719	3463	d:Fungi,p:Ascomycota,c:Sordariomycetes,o:Hypocreales,f:Hypocreaceae,g:Trichoderma	Fungi	Ascomycota	Sordariomycetes	Hypocreales	Hypocreaceae	Trichoderma		Genus
otu_59_size_4100	otu_59	927	88	102	2983	4100	d:Fungi,p:Ascomycota	Fungi	Ascomycota						Phylum
otu_60_size_616	otu_60	516	0	0	100	616	d:Fungi,p:Ascomycota	Fungi	Ascomycota						Phylum
otu_61_size_776	otu_61	0	0	0	776	776	d:Fungi,p:Basidiomycota	Fungi	Basidiomycota						Phylum
otu_62_size_2024	otu_62	344	0	0	1680	2024	d:Fungi,p:Chytridiomycota	Fungi	Chytridiomycota						Phylum
otu_63_size_1272	otu_63	76	4	247	945	1272	d:Fungi,p:Ascomycota,c:Sordariomycetes,o:Hypocreales	Fungi	Ascomycota	Sordariomycetes	Hypocreales				Order
otu_64_size_646	otu_64	14	0	14	618	646	d:Fungi,p:Basidiomycota	Fungi	Basidiomycota						Phylum
otu_65_size_550	otu_65	0	0	11	539	550	d:Fungi,p:Basidiomycota,c:Microbotryomycetes	Fungi	Basidiomycota	Microbotryomycetes					Class
otu_66_size_809	otu_66	0	0	0	809	809	d:Fungi,p:Ascomycota	Fungi	Ascomycota						Phylum
otu_67_size_1241	otu_67	297	0	555	389	1241	d:Fungi,p:Basidiomycota	Fungi	Basidiomycota						Phylum
otu_68_size_432	otu_68	51	0	0	381	432	d:Fungi,p:Ascomycota	Fungi	Ascomycota						Phylum
otu_69_size_330	otu_69	0	0	0	330	330	d:Fungi,p:Ascomycota,c:Dothideomycetes,o:Pleosporales,f:Lophiostomataceae,g:Lophiostoma	Fungi	Ascomycota	Dothideomycetes	Pleosporales	Lophiostomataceae	Lophiostoma		Genus
otu_70_size_326	otu_70	0	0	0	326	326	d:Fungi,p:Basidiomycota	Fungi	Basidiomycota						Phylum
otu_71_size_527	otu_71	0	0	0	527	527	d:Fungi,p:Basidiomycota	Fungi	Basidiomycota						Phylum
otu_72_size_434	otu_72	434	0	0	0	434	d:Fungi,p:Ascomycota,c:Eurotiomycetes,o:Chaetothyriales,f:Cyphellophoraceae,g:Cyphellophora,s:Cyphellophora_livistonae	Fungi	Ascomycota	Eurotiomycetes	Chaetothyriales	Cyphellophoraceae	Cyphellophora	Cyphellophora livistonae	Species
otu_73_size_343	otu_73	2	0	0	341	343	d:Fungi,p:Ascomycota,c:Sordariomycetes,o:Xylariales	Fungi	Ascomycota	Sordariomycetes	Xylariales				Order
otu_74_size_653	otu_74	615	0	0	38	653	d:Fungi,p:Basidiomycota,c:Malasseziomycetes,o:Malasseziales,f:Malasseziaceae,g:unidentified,s:Malasseziaceae_sp	Fungi	Basidiomycota	Malasseziomycetes	Malasseziales	Malasseziaceae			Family
otu_75_size_449	otu_75	0	0	0	449	449	d:Fungi,p:Ascomycota	Fungi	Ascomycota						Phylum
otu_76_size_417	otu_76	0	417	0	0	417	d:Fungi,p:Ascomycota,c:Dothideomycetes,o:Mycosphaerellales,f:Mycosphaerellaceae	Fungi	Ascomycota	Dothideomycetes	Mycosphaerellales	Mycosphaerellaceae			Family
otu_77_size_282	otu_77	0	6	0	276	282	d:Fungi,p:Ascomycota,c:Sordariomycetes	Fungi	Ascomycota	Sordariomycetes					Class
otu_78_size_480	otu_78	8	0	0	472	480	d:Fungi,p:Basidiomycota,c:Exobasidiomycetes	Fungi	Basidiomycota	Exobasidiomycetes					Class
otu_79_size_485	otu_79	0	0	0	485	485	d:Fungi,p:Basidiomycota,c:Agaricomycetes	Fungi	Basidiomycota	Agaricomycetes					Class
otu_80_size_326	otu_80	0	0	0	326	326	d:Fungi,p:Basidiomycota,c:Tremellomycetes,o:Tremellales,f:Trimorphomycetaceae,g:Saitozyma,s:Saitozyma_sp	Fungi	Basidiomycota	Tremellomycetes	Tremellales	Trimorphomycetaceae	Saitozyma	Saitozyma sp	Species
otu_81_size_316	otu_81	316	0	0	0	316	d:Fungi,p:Ascomycota	Fungi	Ascomycota						Phylum
otu_82_size_612	otu_82	248	308	0	56	612	d:Fungi,p:Ascomycota,c:Sordariomycetes,o:Hypocreales	Fungi	Ascomycota	Sordariomycetes	Hypocreales				Order
otu_83_size_1989	otu_83	33	0	50	1906	1989	d:Fungi,p:Ascomycota,c:Dothideomycetes	Fungi	Ascomycota	Dothideomycetes					Class
otu_84_size_700	otu_84	135	0	0	565	700	d:Fungi,p:Ascomycota	Fungi	Ascomycota						Phylum
otu_85_size_407	otu_85	0	0	0	407	407	d:Fungi,p:Ascomycota	Fungi	Ascomycota						Phylum
otu_86_size_392	otu_86	392	0	0	0	392	d:Fungi	Fungi	Unidentified						Domain
otu_87_size_360	otu_87	360	0	0	0	360	d:Fungi,p:Chytridiomycota,c:unidentified,o:unidentified,f:unidentified,g:unidentified,s:Chytridiomycota_sp	Fungi	Chytridiomycota						Phylum
otu_88_size_780	otu_88	10	2	0	768	780	d:Fungi,p:Ascomycota	Fungi	Ascomycota						Phylum
otu_89_size_418	otu_89	0	0	0	418	418	d:Fungi,p:Ascomycota,c:Dothideomycetes	Fungi	Ascomycota	Dothideomycetes					Class
otu_90_size_374	otu_90	374	0	0	0	374	d:Fungi,p:Ascomycota,c:Dothideomycetes,o:Pleosporales,f:Neopyrenochaetaceae,g:Neopyrenochaeta	Fungi	Ascomycota	Dothideomycetes	Pleosporales	Neopyrenochaetaceae	Neopyrenochaeta		Genus
otu_91_size_457	otu_91	144	0	0	313	457	d:Fungi,p:Ascomycota,c:Sordariomycetes,o:Hypocreales,f:Nectriaceae,g:Fusarium	Fungi	Ascomycota	Sordariomycetes	Hypocreales	Nectriaceae	Fusarium		Genus
otu_92_size_497	otu_92	0	0	0	497	497	d:Fungi,p:Ascomycota,c:Dothideomycetes,o:Pleosporales,f:Lophiostomataceae	Fungi	Ascomycota	Dothideomycetes	Pleosporales	Lophiostomataceae			Family
otu_93_size_922	otu_93	387	50	303	182	922	d:Fungi,p:Ascomycota,c:Sordariomycetes,o:Hypocreales,f:Hypocreaceae,g:Trichoderma	Fungi	Ascomycota	Sordariomycetes	Hypocreales	Hypocreaceae	Trichoderma		Genus
otu_94_size_1128	otu_94	54	0	17	1057	1128	d:Fungi,p:Ascomycota,c:Sordariomycetes,o:Glomerellales,f:Glomerellaceae,g:Colletotrichum	Fungi	Ascomycota	Sordariomycetes	Glomerellales	Glomerellaceae	Colletotrichum		Genus
otu_95_size_505	otu_95	8	0	0	497	505	d:Fungi,p:Ascomycota,c:Dothideomycetes	Fungi	Ascomycota	Dothideomycetes					Class
otu_96_size_319	otu_96	319	0	0	0	319	d:Fungi,p:Ascomycota,c:Dothideomycetes,o:Pleosporales	Fungi	Ascomycota	Dothideomycetes	Pleosporales				Order
otu_97_size_581	otu_97	419	0	146	16	581	d:Fungi,p:Ascomycota,c:Dothideomycetes,o:Capnodiales,f:Neodevriesiaceae	Fungi	Ascomycota	Dothideomycetes	Capnodiales	Neodevriesiaceae			Family
otu_98_size_299	otu_98	0	0	0	299	299	d:Fungi	Fungi	Unidentified						Domain
otu_99_size_709	otu_99	0	0	0	709	709	d:Fungi,p:Ascomycota	Fungi	Ascomycota						Phylum
otu_100_size_1052	otu_100	332	0	0	720	1052	d:Fungi,p:Ascomycota,c:Dothideomycetes,o:Pleosporales	Fungi	Ascomycota	Dothideomycetes	Pleosporales				Order
otu_101_size_345	otu_101	345	0	0	0	345	d:Fungi,p:Chytridiomycota,c:Rhizophydiomycetes,o:Rhizophydiales	Fungi	Chytridiomycota	Rhizophydiomycetes	Rhizophydiales				Order
otu_102_size_348	otu_102	0	0	0	348	348	d:Fungi,p:Ascomycota,c:Dothideomycetes,o:Pleosporales,f:Cucurbitariaceae,g:Pyrenochaetopsis,s:Pyrenochaetopsis_confluens	Fungi	Ascomycota	Dothideomycetes	Pleosporales	Cucurbitariaceae	Pyrenochaetopsis	Pyrenochaetopsis confluens	Species
otu_103_size_320	otu_103	0	0	0	320	320	d:Fungi,p:Ascomycota,c:Taphrinomycetes,o:Taphrinales,f:Protomycetaceae,g:Saitoella,s:Saitoella_complicata	Fungi	Ascomycota	Taphrinomycetes	Taphrinales	Protomycetaceae	Saitoella	Saitoella complicata	Species
otu_104_size_351	otu_104	0	0	0	351	351	d:Fungi,p:Ascomycota	Fungi	Ascomycota						Phylum
otu_105_size_498	otu_105	0	0	106	392	498	d:Fungi,p:Ascomycota,c:Dothideomycetes,o:Pleosporales,f:Didymosphaeriaceae,g:Paraconiothyrium,s:Paraconiothyrium_salinum	Fungi	Ascomycota	Dothideomycetes	Pleosporales	Didymosphaeriaceae	Paraconiothyrium	Paraconiothyrium salinum	Species
otu_106_size_231	otu_106	0	0	0	231	231	d:Fungi,p:Ascomycota,c:Leotiomycetes,o:Helotiales,f:unidentified,g:unidentified,s:Helotiales_sp	Fungi	Ascomycota	Leotiomycetes	Helotiales				Order
otu_107_size_540	otu_107	326	25	7	182	540	d:Fungi,p:Ascomycota	Fungi	Ascomycota						Phylum
otu_108_size_219	otu_108	0	0	0	219	219	d:Fungi,p:Ascomycota,c:Eurotiomycetes	Fungi	Ascomycota	Eurotiomycetes					Class
otu_109_size_635	otu_109	0	0	0	635	635	d:Fungi,p:Ascomycota,c:Dothideomycetes,o:Pleosporales,f:Teichosporaceae,g:Teichospora	Fungi	Ascomycota	Dothideomycetes	Pleosporales	Teichosporaceae	Teichospora		Genus
otu_110_size_360	otu_110	0	0	0	360	360	d:Fungi,p:Ascomycota,c:Dothideomycetes,o:Pleosporales,f:Phaeosphaeriaceae	Fungi	Ascomycota	Dothideomycetes	Pleosporales	Phaeosphaeriaceae			Family
otu_111_size_426	otu_111	0	0	0	426	426	d:Fungi,p:Basidiomycota	Fungi	Basidiomycota						Phylum
otu_112_size_410	otu_112	225	0	0	185	410	d:Fungi,p:Ascomycota,c:Dothideomycetes,o:Pleosporales	Fungi	Ascomycota	Dothideomycetes	Pleosporales				Order
otu_113_size_488	otu_113	265	0	0	223	488	d:Fungi,p:Ascomycota	Fungi	Ascomycota						Phylum
otu_114_size_297	otu_114	0	0	0	297	297	d:Fungi,p:Basidiomycota	Fungi	Basidiomycota						Phylum
otu_115_size_579	otu_115	4	0	0	575	579	d:Fungi,p:Chytridiomycota	Fungi	Chytridiomycota						Phylum
otu_116_size_251	otu_116	0	0	0	251	251	d:Fungi,p:Ascomycota,c:Eurotiomycetes,o:Chaetothyriales,f:Trichomeriaceae,g:Trichomerium	Fungi	Ascomycota	Eurotiomycetes	Chaetothyriales	Trichomeriaceae	Trichomerium		Genus
otu_117_size_211	otu_117	0	0	0	211	211	d:Fungi,p:Ascomycota,c:Dothideomycetes,o:Aureoconidiellales,f:Aureoconidiellaceae,g:Aureoconidiella,s:Aureoconidiella_foliicola	Fungi	Ascomycota	Dothideomycetes	Aureoconidiellales	Aureoconidiellaceae	Aureoconidiella	Aureoconidiella foliicola	Species
otu_118_size_292	otu_118	0	0	0	292	292	d:Fungi,p:Ascomycota,c:Dothideomycetes,o:Pleosporales,f:unidentified,g:unidentified,s:Pleosporales_sp	Fungi	Ascomycota	Dothideomycetes	Pleosporales				Order
otu_119_size_360	otu_119	360	0	0	0	360	d:Fungi	Fungi	Unidentified						Domain
otu_120_size_444	otu_120	45	0	2	397	444	d:Fungi,p:Ascomycota	Fungi	Ascomycota						Phylum
otu_121_size_643	otu_121	10	2	0	631	643	d:Fungi,p:Ascomycota	Fungi	Ascomycota						Phylum
otu_122_size_942	otu_122	314	0	217	411	942	d:Fungi,p:Ascomycota,c:Dothideomycetes,o:Pleosporales,f:unidentified,g:unidentified,s:Pleosporales_sp	Fungi	Ascomycota	Dothideomycetes	Pleosporales				Order
otu_123_size_355	otu_123	247	0	0	108	355	d:Fungi,p:Ascomycota,c:Sordariomycetes,o:Xylariales,f:Diatrypaceae,g:Peroneutypa,s:Peroneutypa_scoparia	Fungi	Ascomycota	Sordariomycetes	Xylariales	Diatrypaceae	Peroneutypa	Peroneutypa scoparia	Species
otu_124_size_348	otu_124	348	0	0	0	348	d:Fungi,p:Basidiomycota	Fungi	Basidiomycota						Phylum
otu_125_size_393	otu_125	0	0	0	393	393	d:Fungi,p:Basidiomycota,c:Agaricomycetes	Fungi	Basidiomycota	Agaricomycetes					Class
otu_126_size_601	otu_126	355	0	0	246	601	d:Fungi,p:Ascomycota,c:Dothideomycetes,o:Pleosporales	Fungi	Ascomycota	Dothideomycetes	Pleosporales				Order
otu_127_size_479	otu_127	0	0	0	479	479	d:Fungi,p:Basidiomycota	Fungi	Basidiomycota						Phylum
otu_128_size_322	otu_128	0	0	0	322	322	d:Fungi,p:Ascomycota	Fungi	Ascomycota						Phylum
otu_129_size_750	otu_129	16	8	8	718	750	d:Fungi,p:Basidiomycota,c:Tremellomycetes,o:Tremellales,f:Rhynchogastremataceae,g:Papiliotrema,s:Papiliotrema_taeanensis	Fungi	Basidiomycota	Tremellomycetes	Tremellales	Rhynchogastremataceae	Papiliotrema	Papiliotrema taeanensis	Species
otu_130_size_322	otu_130	322	0	0	0	322	d:Fungi,p:Ascomycota,c:Sordariomycetes	Fungi	Ascomycota	Sordariomycetes					Class
otu_131_size_277	otu_131	260	0	17	0	277	d:Fungi,p:Basidiomycota,c:Tremellomycetes,o:Filobasidiales,f:Filobasidiaceae,g:Naganishia	Fungi	Basidiomycota	Tremellomycetes	Filobasidiales	Filobasidiaceae	Naganishia		Genus
otu_132_size_411	otu_132	21	0	12	378	411	d:Fungi,p:Ascomycota	Fungi	Ascomycota						Phylum
otu_133_size_439	otu_133	63	0	0	376	439	d:Fungi	Fungi	Unidentified						Domain
otu_134_size_238	otu_134	238	0	0	0	238	d:Fungi,p:Ascomycota,c:Dothideomycetes,o:Tubeufiales,f:Tubeufiaceae,g:unidentified,s:Tubeufiaceae_sp	Fungi	Ascomycota	Dothideomycetes	Tubeufiales	Tubeufiaceae			Family
otu_135_size_323	otu_135	208	0	49	66	323	d:Fungi,p:Ascomycota,c:Sordariomycetes,o:Sordariales	Fungi	Ascomycota	Sordariomycetes	Sordariales				Order
otu_136_size_270	otu_136	0	0	0	270	270	d:Fungi,p:Ascomycota	Fungi	Ascomycota						Phylum
otu_137_size_206	otu_137	202	0	0	4	206	d:Fungi,p:Ascomycota	Fungi	Ascomycota						Phylum
otu_138_size_304	otu_138	0	0	302	2	304	d:Fungi,p:Ascomycota,c:Sordariomycetes,o:Hypocreales,f:Sarocladiaceae,g:Parasarocladium,s:Parasarocladium_sp	Fungi	Ascomycota	Sordariomycetes	Hypocreales	Sarocladiaceae	Parasarocladium	Parasarocladium sp	Species
otu_139_size_688	otu_139	81	157	267	183	688	d:Fungi,p:Ascomycota,c:Sordariomycetes,o:Hypocreales	Fungi	Ascomycota	Sordariomycetes	Hypocreales				Order
otu_140_size_320	otu_140	0	0	0	320	320	d:Fungi,p:Basidiomycota	Fungi	Basidiomycota						Phylum
otu_141_size_275	otu_141	0	0	2	273	275	d:Fungi,p:Ascomycota	Fungi	Ascomycota						Phylum
otu_142_size_251	otu_142	24	0	0	227	251	d:Fungi,p:Ascomycota,c:Dothideomycetes	Fungi	Ascomycota	Dothideomycetes					Class
otu_143_size_1272	otu_143	317	4	230	721	1272	d:Fungi,p:Ascomycota,c:Sordariomycetes,o:Hypocreales	Fungi	Ascomycota	Sordariomycetes	Hypocreales				Order
otu_144_size_411	otu_144	262	70	4	75	411	d:Fungi,p:Basidiomycota,c:Agaricomycetes,o:Hymenochaetales,f:Schizoporaceae,g:Xylodon,s:Xylodon_flaviporus	Fungi	Basidiomycota	Agaricomycetes	Hymenochaetales	Schizoporaceae	Xylodon	Xylodon flaviporus	Species
otu_145_size_221	otu_145	221	0	0	0	221	d:Fungi,p:Ascomycota,c:Sordariomycetes	Fungi	Ascomycota	Sordariomycetes					Class
otu_146_size_228	otu_146	0	228	0	0	228	d:Fungi,p:Ascomycota,c:Dothideomycetes,o:Mycosphaerellales,f:Mycosphaerellaceae	Fungi	Ascomycota	Dothideomycetes	Mycosphaerellales	Mycosphaerellaceae			Family
otu_147_size_195	otu_147	10	0	0	185	195	d:Fungi,p:Basidiomycota	Fungi	Basidiomycota						Phylum
otu_148_size_438	otu_148	270	37	42	89	438	d:Fungi,p:Ascomycota,c:Sordariomycetes	Fungi	Ascomycota	Sordariomycetes					Class
otu_149_size_198	otu_149	0	0	0	198	198	d:Fungi,p:Ascomycota,c:Leotiomycetes,o:Helotiales	Fungi	Ascomycota	Leotiomycetes	Helotiales				Order
otu_150_size_200	otu_150	0	0	0	200	200	d:Fungi,p:Ascomycota	Fungi	Ascomycota						Phylum
otu_151_size_392	otu_151	0	0	0	392	392	d:Fungi,p:Basidiomycota	Fungi	Basidiomycota						Phylum
otu_152_size_398	otu_152	12	0	42	344	398	d:Fungi,p:Basidiomycota	Fungi	Basidiomycota						Phylum
otu_153_size_174	otu_153	0	174	0	0	174	d:Fungi,p:Ascomycota,c:Saccharomycetes,o:Saccharomycetales,f:Debaryomycetaceae,g:Hyphopichia,s:Hyphopichia_burtonii	Fungi	Ascomycota	Saccharomycetes	Saccharomycetales	Debaryomycetaceae	Hyphopichia	Hyphopichia burtonii	Species
otu_154_size_386	otu_154	0	0	0	386	386	d:Fungi	Fungi	Unidentified						Domain
otu_155_size_323	otu_155	85	0	0	238	323	d:Fungi,p:Basidiomycota,c:Atractiellomycetes,o:Atractiellales,f:Phleogenaceae,g:Atractidochium,s:Atractidochium_hillariae	Fungi	Basidiomycota	Atractiellomycetes	Atractiellales	Phleogenaceae	Atractidochium	Atractidochium hillariae	Species
otu_156_size_261	otu_156	0	0	0	261	261	d:Fungi,p:Basidiomycota,c:Exobasidiomycetes,o:Exobasidiales,f:Brachybasidiaceae,g:Meira,s:Meira_miltonrushii	Fungi	Basidiomycota	Exobasidiomycetes	Exobasidiales	Brachybasidiaceae	Meira	Meira miltonrushii	Species
otu_157_size_165	otu_157	9	0	0	156	165	d:Fungi,p:Ascomycota,c:Dothideomycetes,o:Capnodiales,f:Dissoconiaceae,g:Ramichloridium	Fungi	Ascomycota	Dothideomycetes	Capnodiales	Dissoconiaceae	Ramichloridium		Genus
otu_158_size_179	otu_158	0	0	0	179	179	d:Fungi,p:Basidiomycota,c:Ustilaginomycetes,o:Ustilaginales,f:Ustilaginaceae,g:Cintractia	Fungi	Basidiomycota	Ustilaginomycetes	Ustilaginales	Ustilaginaceae	Cintractia		Genus
otu_159_size_340	otu_159	233	0	0	107	340	d:Fungi,p:Ascomycota,c:Leotiomycetes	Fungi	Ascomycota	Leotiomycetes					Class
otu_160_size_215	otu_160	215	0	0	0	215	d:Fungi,p:Ascomycota,c:Sordariomycetes,o:unidentified	Fungi	Ascomycota	Sordariomycetes					Class
otu_161_size_249	otu_161	137	0	0	112	249	d:Fungi,p:Ascomycota,c:Leotiomycetes,o:Helotiales	Fungi	Ascomycota	Leotiomycetes	Helotiales				Order
otu_162_size_398	otu_162	191	0	49	158	398	d:Fungi,p:Chytridiomycota	Fungi	Chytridiomycota						Phylum
otu_163_size_207	otu_163	207	0	0	0	207	d:Fungi,p:Basidiomycota,c:Agaricomycetes,o:Agaricales,f:Lycoperdaceae	Fungi	Basidiomycota	Agaricomycetes	Agaricales	Lycoperdaceae			Family
otu_164_size_173	otu_164	0	0	167	6	173	d:Fungi,p:Ascomycota,c:unidentified,o:unidentified,f:unidentified,g:unidentified,s:Ascomycota_sp	Fungi	Ascomycota						Phylum
otu_165_size_198	otu_165	0	0	0	198	198	d:Fungi,p:Ascomycota,c:Dothideomycetes,o:Dothideales	Fungi	Ascomycota	Dothideomycetes	Dothideales				Order
otu_166_size_297	otu_166	0	0	0	297	297	d:Fungi,p:Ascomycota,c:Eurotiomycetes,o:Chaetothyriales	Fungi	Ascomycota	Eurotiomycetes	Chaetothyriales				Order
otu_167_size_211	otu_167	0	8	0	203	211	d:Fungi,p:Basidiomycota,c:Agaricomycetes,o:Russulales,f:unidentified,g:unidentified,s:Russulales_sp	Fungi	Basidiomycota	Agaricomycetes	Russulales				Order
otu_168_size_259	otu_168	0	0	0	259	259	d:Fungi,p:Ascomycota,c:Dothideomycetes,o:Pleosporales,f:Cucurbitariaceae,g:Pyrenochaetopsis	Fungi	Ascomycota	Dothideomycetes	Pleosporales	Cucurbitariaceae	Pyrenochaetopsis		Genus
otu_169_size_198	otu_169	0	0	0	198	198	d:Fungi,p:Ascomycota,c:Dothideomycetes,o:Mycosphaerellales,f:Teratosphaeriaceae	Fungi	Ascomycota	Dothideomycetes	Mycosphaerellales	Teratosphaeriaceae			Family
otu_170_size_193	otu_170	193	0	0	0	193	d:Fungi,p:Basidiomycota	Fungi	Basidiomycota						Phylum
otu_171_size_345	otu_171	176	0	0	169	345	d:Fungi,p:Ascomycota,c:Dothideomycetes	Fungi	Ascomycota	Dothideomycetes					Class
otu_172_size_169	otu_172	169	0	0	0	169	d:Fungi,p:Basidiomycota,c:Agaricomycetes,o:Hymenochaetales,f:Rickenellaceae,g:Peniophorella	Fungi	Basidiomycota	Agaricomycetes	Hymenochaetales	Rickenellaceae	Peniophorella		Genus
otu_173_size_314	otu_173	152	0	47	115	314	d:Fungi,p:Ascomycota,c:Sordariomycetes	Fungi	Ascomycota	Sordariomycetes					Class
otu_174_size_290	otu_174	282	0	8	0	290	d:Fungi,p:Basidiomycota	Fungi	Basidiomycota						Phylum
otu_175_size_185	otu_175	0	0	84	101	185	d:Fungi,p:Ascomycota,c:Sordariomycetes,o:Xylariales	Fungi	Ascomycota	Sordariomycetes	Xylariales				Order
otu_176_size_193	otu_176	0	0	0	193	193	d:Fungi,p:Ascomycota,c:Dothideomycetes	Fungi	Ascomycota	Dothideomycetes					Class
otu_177_size_144	otu_177	0	0	0	144	144	d:Fungi,p:Ascomycota,c:Sordariomycetes	Fungi	Ascomycota	Sordariomycetes					Class
otu_178_size_223	otu_178	0	0	0	223	223	d:Fungi,p:Chytridiomycota	Fungi	Chytridiomycota						Phylum
otu_179_size_380	otu_179	0	0	0	380	380	d:Fungi	Fungi	Unidentified						Domain
otu_180_size_477	otu_180	121	35	0	321	477	d:Fungi,p:Ascomycota,c:Sordariomycetes,o:Xylariales,f:Apiosporaceae,g:Apiospora	Fungi	Ascomycota	Sordariomycetes	Xylariales	Apiosporaceae	Apiospora		Genus
otu_181_size_193	otu_181	0	0	0	193	193	d:Fungi,p:Ascomycota,c:Dothideomycetes,o:Pleosporales	Fungi	Ascomycota	Dothideomycetes	Pleosporales				Order
otu_182_size_1043	otu_182	27	0	0	1016	1043	d:Fungi,p:Ascomycota,c:Dothideomycetes,o:Pleosporales,f:Cucurbitariaceae	Fungi	Ascomycota	Dothideomycetes	Pleosporales	Cucurbitariaceae			Family
otu_183_size_122	otu_183	122	0	0	0	122	d:Fungi,p:Ascomycota	Fungi	Ascomycota						Phylum
otu_184_size_128	otu_184	128	0	0	0	128	d:Fungi,p:Ascomycota,c:Dothideomycetes,o:Capnodiales,f:Dissoconiaceae,g:Uwebraunia	Fungi	Ascomycota	Dothideomycetes	Capnodiales	Dissoconiaceae	Uwebraunia		Genus
otu_185_size_150	otu_185	0	0	0	150	150	d:Fungi,p:Ascomycota,c:Dothideomycetes,o:Pleosporales	Fungi	Ascomycota	Dothideomycetes	Pleosporales				Order
otu_186_size_175	otu_186	0	0	0	175	175	d:Fungi,p:Ascomycota,c:Dothideomycetes,o:Botryosphaeriales,f:Botryosphaeriaceae	Fungi	Ascomycota	Dothideomycetes	Botryosphaeriales	Botryosphaeriaceae			Family
otu_187_size_138	otu_187	0	0	0	138	138	d:Fungi,p:Basidiomycota	Fungi	Basidiomycota						Phylum
otu_188_size_348	otu_188	0	0	0	348	348	d:Fungi,p:Chytridiomycota	Fungi	Chytridiomycota						Phylum
otu_189_size_226	otu_189	0	0	0	226	226	d:Fungi,p:Basidiomycota	Fungi	Basidiomycota						Phylum
otu_190_size_339	otu_190	98	0	0	241	339	d:Fungi,p:Chytridiomycota	Fungi	Chytridiomycota						Phylum
otu_191_size_189	otu_191	0	0	0	189	189	d:Fungi,p:Ascomycota,c:Sordariomycetes,o:Hypocreales,f:Nectriaceae,g:Fusarium	Fungi	Ascomycota	Sordariomycetes	Hypocreales	Nectriaceae	Fusarium		Genus
otu_192_size_130	otu_192	130	0	0	0	130	d:Fungi,p:Chytridiomycota,c:Chytridiomycetes,o:Chytridiales,f:Chytriomycetaceae,g:Entophlyctis,s:Entophlyctis_sp	Fungi	Chytridiomycota	Chytridiomycetes	Chytridiales	Chytriomycetaceae	Entophlyctis	Entophlyctis sp	Species
otu_193_size_474	otu_193	175	26	2	271	474	d:Fungi,p:Ascomycota,c:Saccharomycetes,o:Saccharomycetales,f:Saccharomycetales_fam_Incertae_sedis,g:Candida,s:Candida_tropicalis	Fungi	Ascomycota	Saccharomycetes	Saccharomycetales		Candida	Candida tropicalis	Species
otu_194_size_141	otu_194	141	0	0	0	141	d:Fungi,p:Ascomycota,c:Sordariomycetes,o:Hypocreales,f:Hypocreales_fam_Incertae_sedis,g:Acremonium,s:Acremonium_sp	Fungi	Ascomycota	Sordariomycetes	Hypocreales		Acremonium	Acremonium sp	Species
otu_195_size_105	otu_195	97	0	0	8	105	d:Fungi,p:Basidiomycota	Fungi	Basidiomycota						Phylum
otu_196_size_189	otu_196	15	174	0	0	189	d:Fungi,p:Ascomycota	Fungi	Ascomycota						Phylum
otu_197_size_96	otu_197	0	0	96	0	96	d:Fungi,p:Ascomycota	Fungi	Ascomycota						Phylum
otu_198_size_182	otu_198	2	0	0	180	182	d:Fungi,p:Ascomycota,c:Dothideomycetes,o:Mycosphaerellales,f:Mycosphaerellaceae	Fungi	Ascomycota	Dothideomycetes	Mycosphaerellales	Mycosphaerellaceae			Family
otu_199_size_227	otu_199	0	0	31	196	227	d:Fungi,p:Ascomycota	Fungi	Ascomycota						Phylum
otu_200_size_203	otu_200	203	0	0	0	203	d:Fungi	Fungi	Unidentified						Domain
otu_201_size_256	otu_201	14	6	8	228	256	d:Fungi,p:Ascomycota	Fungi	Ascomycota						Phylum
otu_202_size_172	otu_202	0	0	0	172	172	d:Fungi,p:Basidiomycota,c:Ustilaginomycetes,o:Ustilaginales,f:Ustilaginaceae,g:Farysia	Fungi	Basidiomycota	Ustilaginomycetes	Ustilaginales	Ustilaginaceae	Farysia		Genus
otu_203_size_94	otu_203	94	0	0	0	94	d:Fungi,p:Ascomycota,c:Dothideomycetes	Fungi	Ascomycota	Dothideomycetes					Class
otu_204_size_70	otu_204	0	0	8	62	70	d:Fungi,p:Ascomycota,c:Dothideomycetes,o:Pleosporales	Fungi	Ascomycota	Dothideomycetes	Pleosporales				Order
otu_205_size_132	otu_205	0	0	0	132	132	d:Fungi,p:Ascomycota	Fungi	Ascomycota						Phylum
otu_206_size_119	otu_206	0	0	0	119	119	d:Fungi	Fungi	Unidentified						Domain
otu_207_size_131	otu_207	0	0	0	131	131	d:Fungi	Fungi	Unidentified						Domain
otu_208_size_203	otu_208	33	0	0	170	203	d:Fungi,p:Basidiomycota	Fungi	Basidiomycota						Phylum
otu_209_size_240	otu_209	60	0	0	180	240	d:Fungi,p:Basidiomycota,c:Exobasidiomycetes,o:Exobasidiales,f:Brachybasidiaceae,g:Meira,s:Meira_nashicola	Fungi	Basidiomycota	Exobasidiomycetes	Exobasidiales	Brachybasidiaceae	Meira	Meira nashicola	Species
otu_210_size_189	otu_210	0	187	0	2	189	d:Fungi,p:Ascomycota,c:Dothideomycetes,o:Dothideales,f:Saccotheciaceae,g:Aureobasidium	Fungi	Ascomycota	Dothideomycetes	Dothideales	Saccotheciaceae	Aureobasidium		Genus
otu_211_size_115	otu_211	0	0	115	0	115	d:Fungi,p:Ascomycota,c:Saccharomycetes,o:Saccharomycetales,f:Saccharomycetales_fam_Incertae_sedis,g:Candida,s:Candida_dubliniensis	Fungi	Ascomycota	Saccharomycetes	Saccharomycetales		Candida	Candida dubliniensis	Species
otu_212_size_178	otu_212	0	0	0	178	178	d:Fungi,p:Ascomycota,c:Dothideomycetes,o:Pleosporales	Fungi	Ascomycota	Dothideomycetes	Pleosporales				Order
otu_213_size_354	otu_213	44	109	45	156	354	d:Fungi,p:Ascomycota,c:Sordariomycetes	Fungi	Ascomycota	Sordariomycetes					Class
otu_214_size_114	otu_214	0	0	0	114	114	d:Fungi,p:Ascomycota,c:Dothideomycetes,o:Pleosporales,f:Lophiostomataceae	Fungi	Ascomycota	Dothideomycetes	Pleosporales	Lophiostomataceae			Family
otu_215_size_113	otu_215	0	0	0	113	113	d:Fungi,p:Ascomycota	Fungi	Ascomycota						Phylum
otu_216_size_161	otu_216	0	0	0	161	161	d:Fungi,p:Basidiomycota	Fungi	Basidiomycota						Phylum
otu_217_size_158	otu_217	0	0	0	158	158	d:Fungi,p:Chytridiomycota	Fungi	Chytridiomycota						Phylum
otu_218_size_421	otu_218	63	0	10	348	421	d:Fungi,p:Ascomycota	Fungi	Ascomycota						Phylum
otu_219_size_70	otu_219	0	0	0	70	70	d:Fungi,p:Basidiomycota,c:Tremellomycetes,o:Tremellales,f:Cuniculitremaceae,g:Fellomyces,s:Fellomyces_horovitziae	Fungi	Basidiomycota	Tremellomycetes	Tremellales	Cuniculitremaceae	Fellomyces	Fellomyces horovitziae	Species
otu_220_size_191	otu_220	0	0	0	191	191	d:Fungi,p:Basidiomycota,c:Tremellomycetes,o:Tremellales,f:Bulleribasidiaceae,g:Hannaella,s:Hannaella_taiwanensis	Fungi	Basidiomycota	Tremellomycetes	Tremellales	Bulleribasidiaceae	Hannaella	Hannaella taiwanensis	Species
otu_221_size_410	otu_221	107	0	91	212	410	d:Fungi,p:Ascomycota,c:Saccharomycetes,o:Saccharomycetales,f:Saccharomycetales_fam_Incertae_sedis,g:Candida,s:Candida_albicans	Fungi	Ascomycota	Saccharomycetes	Saccharomycetales		Candida	Candida albicans	Species
otu_222_size_133	otu_222	0	56	77	0	133	d:Fungi,p:Chytridiomycota	Fungi	Chytridiomycota						Phylum
otu_223_size_143	otu_223	2	0	0	141	143	d:Fungi,p:Ascomycota	Fungi	Ascomycota						Phylum
otu_224_size_1100	otu_224	210	0	109	781	1100	d:Fungi,p:Ascomycota,c:Dothideomycetes,o:Pleosporales	Fungi	Ascomycota	Dothideomycetes	Pleosporales				Order
otu_225_size_86	otu_225	0	0	0	86	86	d:Fungi,p:Basidiomycota,c:Agaricomycetes,o:Hymenochaetales,f:Schizoporaceae	Fungi	Basidiomycota	Agaricomycetes	Hymenochaetales	Schizoporaceae			Family
otu_226_size_122	otu_226	0	0	0	122	122	d:Fungi,p:Ascomycota,c:Sordariomycetes,o:Hypocreales	Fungi	Ascomycota	Sordariomycetes	Hypocreales				Order
otu_227_size_121	otu_227	0	0	0	121	121	d:Fungi,p:Ascomycota,c:Dothideomycetes,o:Mycosphaerellales,f:unidentified,g:unidentified,s:Mycosphaerellales_sp	Fungi	Ascomycota	Dothideomycetes	Mycosphaerellales				Order
otu_228_size_136	otu_228	0	0	136	0	136	d:Fungi,p:Ascomycota	Fungi	Ascomycota						Phylum
otu_229_size_160	otu_229	0	0	160	0	160	d:Fungi,p:Ascomycota	Fungi	Ascomycota						Phylum
otu_230_size_501	otu_230	213	0	26	262	501	d:Fungi,p:Chytridiomycota	Fungi	Chytridiomycota						Phylum
otu_231_size_133	otu_231	7	0	46	80	133	d:Fungi,p:Ascomycota,c:Dothideomycetes,o:Mycosphaerellales,f:Mycosphaerellaceae,g:Cercospora	Fungi	Ascomycota	Dothideomycetes	Mycosphaerellales	Mycosphaerellaceae	Cercospora		Genus
otu_232_size_168	otu_232	0	0	0	168	168	d:Fungi,p:Ascomycota	Fungi	Ascomycota						Phylum
otu_233_size_221	otu_233	46	0	0	175	221	d:Fungi,p:Ascomycota,c:Dothideomycetes,o:Pleosporales,f:Didymellaceae	Fungi	Ascomycota	Dothideomycetes	Pleosporales	Didymellaceae			Family
otu_234_size_101	otu_234	0	0	0	101	101	d:Fungi,p:Ascomycota,c:Sordariomycetes,o:unidentified,f:unidentified,g:unidentified,s:Sordariomycetes_sp	Fungi	Ascomycota	Sordariomycetes					Class
otu_235_size_96	otu_235	0	0	0	96	96	d:Fungi,p:Ascomycota,c:Sordariomycetes	Fungi	Ascomycota	Sordariomycetes					Class
otu_236_size_155	otu_236	0	0	0	155	155	d:Fungi,p:Ascomycota	Fungi	Ascomycota						Phylum
otu_237_size_110	otu_237	110	0	0	0	110	d:Fungi,p:Ascomycota,c:Lecanoromycetes,o:Caliciales,f:Physciaceae,g:Kashiwadia,s:Kashiwadia_orientalis	Fungi	Ascomycota	Lecanoromycetes	Caliciales	Physciaceae	Kashiwadia	Kashiwadia orientalis	Species
otu_238_size_83	otu_238	0	0	81	2	83	d:Fungi,p:Ascomycota,c:Dothideomycetes,o:Pleosporales,f:Lindgomycetaceae	Fungi	Ascomycota	Dothideomycetes	Pleosporales	Lindgomycetaceae			Family
otu_239_size_55	otu_239	0	0	55	0	55	d:Fungi,p:Chytridiomycota	Fungi	Chytridiomycota						Phylum
otu_240_size_93	otu_240	0	0	0	93	93	d:Fungi,p:Ascomycota,c:Dothideomycetes,o:Pleosporales	Fungi	Ascomycota	Dothideomycetes	Pleosporales				Order
otu_241_size_63	otu_241	0	0	0	63	63	d:Fungi,p:Ascomycota	Fungi	Ascomycota						Phylum
otu_242_size_217	otu_242	0	0	0	217	217	d:Fungi,p:Basidiomycota	Fungi	Basidiomycota						Phylum
otu_243_size_302	otu_243	0	0	0	302	302	d:Fungi,p:Basidiomycota	Fungi	Basidiomycota						Phylum
otu_244_size_218	otu_244	42	0	0	176	218	d:Fungi,p:Ascomycota,c:Dothideomycetes	Fungi	Ascomycota	Dothideomycetes					Class
otu_245_size_77	otu_245	0	0	0	77	77	d:Fungi,p:Ascomycota,c:Dothideomycetes	Fungi	Ascomycota	Dothideomycetes					Class
otu_246_size_67	otu_246	0	0	0	67	67	d:Fungi,p:Ascomycota,c:Sordariomycetes	Fungi	Ascomycota	Sordariomycetes					Class
otu_247_size_130	otu_247	0	0	0	130	130	d:Fungi,p:Chytridiomycota,c:GS13,o:unidentified,f:unidentified,g:unidentified,s:GS13_sp	Fungi	Chytridiomycota						Phylum
otu_248_size_211	otu_248	0	0	0	211	211	d:Fungi,p:Ascomycota	Fungi	Ascomycota						Phylum
otu_249_size_113	otu_249	113	0	0	0	113	d:Fungi,p:Ascomycota	Fungi	Ascomycota						Phylum
otu_250_size_50	otu_250	50	0	0	0	50	d:Fungi,p:Ascomycota,c:Sordariomycetes,o:Magnaporthales	Fungi	Ascomycota	Sordariomycetes	Magnaporthales				Order
otu_251_size_159	otu_251	110	0	0	49	159	d:Fungi,p:Ascomycota	Fungi	Ascomycota						Phylum
otu_252_size_87	otu_252	52	0	29	6	87	d:Fungi,p:Ascomycota,c:Dothideomycetes,o:Pleosporales,f:Periconiaceae,g:Periconia	Fungi	Ascomycota	Dothideomycetes	Pleosporales	Periconiaceae	Periconia		Genus
otu_253_size_211	otu_253	23	0	121	67	211	d:Fungi,p:Ascomycota,c:Sordariomycetes,o:Hypocreales,f:unidentified,g:unidentified	Fungi	Ascomycota	Sordariomycetes	Hypocreales				Order
otu_254_size_90	otu_254	0	0	0	90	90	d:Fungi,p:Basidiomycota	Fungi	Basidiomycota						Phylum
otu_255_size_54	otu_255	0	0	0	54	54	d:Fungi,p:Basidiomycota	Fungi	Basidiomycota						Phylum
otu_256_size_598	otu_256	153	4	2	439	598	d:Fungi,p:Ascomycota	Fungi	Ascomycota						Phylum
otu_257_size_97	otu_257	0	0	0	97	97	d:Fungi,p:Ascomycota	Fungi	Ascomycota						Phylum
otu_258_size_221	otu_258	0	0	17	204	221	d:Fungi,p:Ascomycota	Fungi	Ascomycota						Phylum
otu_259_size_152	otu_259	0	0	0	152	152	d:Fungi,p:Ascomycota	Fungi	Ascomycota						Phylum
otu_260_size_72	otu_260	0	0	0	72	72	d:Fungi,p:Ascomycota	Fungi	Ascomycota						Phylum
otu_261_size_81	otu_261	79	2	0	0	81	d:Fungi,p:Basidiomycota,c:Agaricomycetes,o:Polyporales,f:Phanerochaetaceae,g:Phlebiopsis,s:Phlebiopsis_sp	Fungi	Basidiomycota	Agaricomycetes	Polyporales	Phanerochaetaceae	Phlebiopsis	Phlebiopsis sp	Species
otu_262_size_137	otu_262	137	0	0	0	137	d:Fungi,p:Basidiomycota,c:Agaricomycetes	Fungi	Basidiomycota	Agaricomycetes					Class
otu_263_size_62	otu_263	62	0	0	0	62	d:Fungi,p:Basidiomycota,c:Agaricomycetes,o:Agaricales	Fungi	Basidiomycota	Agaricomycetes	Agaricales				Order
otu_264_size_156	otu_264	60	0	0	96	156	d:Fungi,p:Ascomycota,c:Leotiomycetes,o:Helotiales	Fungi	Ascomycota	Leotiomycetes	Helotiales				Order
otu_265_size_189	otu_265	3	9	177	0	189	d:Fungi,p:Ascomycota,c:Dothideomycetes,o:Pleosporales,f:Pleosporaceae,g:Alternaria	Fungi	Ascomycota	Dothideomycetes	Pleosporales	Pleosporaceae	Alternaria		Genus
otu_266_size_113	otu_266	0	0	0	113	113	d:Fungi,p:Ascomycota,c:Leotiomycetes,o:Helotiales,f:Chaetomellaceae	Fungi	Ascomycota	Leotiomycetes	Helotiales	Chaetomellaceae			Family
otu_267_size_161	otu_267	0	0	0	161	161	d:Fungi,p:Ascomycota,c:Sordariomycetes,o:Magnaporthales,f:Pyriculariaceae,g:Pseudopyricularia	Fungi	Ascomycota	Sordariomycetes	Magnaporthales	Pyriculariaceae	Pseudopyricularia		Genus
otu_268_size_87	otu_268	87	0	0	0	87	d:Fungi,p:Ascomycota	Fungi	Ascomycota						Phylum
otu_269_size_63	otu_269	63	0	0	0	63	d:Fungi,p:Chytridiomycota,c:unidentified,o:unidentified,f:unidentified,g:unidentified,s:Chytridiomycota_sp	Fungi	Chytridiomycota						Phylum
otu_270_size_65	otu_270	65	0	0	0	65	d:Fungi,p:Ascomycota,c:Dothideomycetes,o:Pleosporales,f:Phaeosphaeriaceae	Fungi	Ascomycota	Dothideomycetes	Pleosporales	Phaeosphaeriaceae			Family
otu_271_size_66	otu_271	66	0	0	0	66	d:Fungi,p:Basidiomycota,c:Agaricomycetes	Fungi	Basidiomycota	Agaricomycetes					Class
otu_272_size_39	otu_272	0	33	0	6	39	d:Fungi,p:Ascomycota,c:Sordariomycetes,o:Glomerellales,f:Plectosphaerellaceae	Fungi	Ascomycota	Sordariomycetes	Glomerellales	Plectosphaerellaceae			Family
otu_273_size_54	otu_273	0	54	0	0	54	d:Fungi,p:Ascomycota,c:Sordariomycetes,o:Xylariales,f:Diatrypaceae	Fungi	Ascomycota	Sordariomycetes	Xylariales	Diatrypaceae			Family
otu_274_size_82	otu_274	0	0	82	0	82	d:Fungi,p:Ascomycota,c:Sordariomycetes	Fungi	Ascomycota	Sordariomycetes					Class
otu_275_size_61	otu_275	0	0	61	0	61	d:Fungi,p:Basidiomycota,c:Agaricomycetes,o:Trechisporales,f:Hydnodontaceae,g:Trechispora	Fungi	Basidiomycota	Agaricomycetes	Trechisporales	Hydnodontaceae	Trechispora		Genus
otu_276_size_76	otu_276	0	0	0	76	76	d:Fungi,p:Basidiomycota,c:Tremellomycetes,o:Tremellales,f:Cuniculitremaceae,g:Kockovaella	Fungi	Basidiomycota	Tremellomycetes	Tremellales	Cuniculitremaceae	Kockovaella		Genus
otu_277_size_61	otu_277	0	0	0	61	61	d:Fungi,p:Chytridiomycota,c:Rhizophlyctidomycetes,o:Rhizophlyctidales,f:Rhizophlyctidaceae,g:Rhizophlyctis,s:Rhizophlyctis_rosea	Fungi	Chytridiomycota	Rhizophlyctidomycetes	Rhizophlyctidales	Rhizophlyctidaceae	Rhizophlyctis	Rhizophlyctis rosea	Species
otu_278_size_90	otu_278	0	0	0	90	90	d:Fungi,p:Basidiomycota	Fungi	Basidiomycota						Phylum
otu_279_size_110	otu_279	0	0	0	110	110	d:Fungi,p:Basidiomycota	Fungi	Basidiomycota						Phylum
otu_280_size_52	otu_280	0	0	0	52	52	d:Fungi	Fungi	Unidentified						Domain
otu_281_size_103	otu_281	0	0	0	103	103	d:Fungi,p:Basidiomycota,c:Microbotryomycetes,o:Microbotryomycetes_ord_Incertae_sedis	Fungi	Basidiomycota	Microbotryomycetes					Class
otu_282_size_57	otu_282	0	0	0	57	57	d:Fungi,p:Ascomycota,c:Dothideomycetes	Fungi	Ascomycota	Dothideomycetes					Class
otu_283_size_97	otu_283	0	0	0	97	97	d:Fungi,p:Basidiomycota	Fungi	Basidiomycota						Phylum
otu_284_size_167	otu_284	0	0	0	167	167	d:Fungi,p:Basidiomycota	Fungi	Basidiomycota						Phylum
otu_285_size_31	otu_285	0	0	0	31	31	d:Fungi,p:Basidiomycota,c:Tremellomycetes,o:Tremellales	Fungi	Basidiomycota	Tremellomycetes	Tremellales				Order
otu_286_size_65	otu_286	0	0	0	65	65	d:Fungi,p:Chytridiomycota	Fungi	Chytridiomycota						Phylum
otu_287_size_90	otu_287	0	7	4	79	90	d:Fungi,p:Basidiomycota,c:Agaricomycetes,o:Auriculariales	Fungi	Basidiomycota	Agaricomycetes	Auriculariales				Order
otu_288_size_122	otu_288	0	0	0	122	122	d:Fungi,p:Basidiomycota,c:Agaricomycetes,o:Hymenochaetales,f:Rickenellaceae,g:Resinicium,s:Resinicium_confertum	Fungi	Basidiomycota	Agaricomycetes	Hymenochaetales	Rickenellaceae	Resinicium	Resinicium confertum	Species
otu_289_size_83	otu_289	0	0	0	83	83	d:Fungi,p:Ascomycota,c:Leotiomycetes,o:Helotiales	Fungi	Ascomycota	Leotiomycetes	Helotiales				Order
otu_290_size_65	otu_290	65	0	0	0	65	d:Fungi,p:Ascomycota,c:Sordariomycetes,o:Diaporthales,f:Schizoparmaceae,g:Coniella	Fungi	Ascomycota	Sordariomycetes	Diaporthales	Schizoparmaceae	Coniella		Genus
otu_291_size_74	otu_291	0	74	0	0	74	d:Fungi,p:Basidiomycota	Fungi	Basidiomycota						Phylum
otu_292_size_75	otu_292	0	75	0	0	75	d:Fungi,p:Ascomycota,c:Eurotiomycetes,o:Chaetothyriales	Fungi	Ascomycota	Eurotiomycetes	Chaetothyriales				Order
otu_293_size_36	otu_293	0	36	0	0	36	d:Fungi,p:Ascomycota,c:Sordariomycetes,o:Xylariales	Fungi	Ascomycota	Sordariomycetes	Xylariales				Order
otu_294_size_83	otu_294	0	83	0	0	83	d:Fungi,p:Basidiomycota,c:Agaricomycetes,o:Auriculariales,f:unidentified,g:unidentified,s:Auriculariales_sp	Fungi	Basidiomycota	Agaricomycetes	Auriculariales				Order
otu_295_size_45	otu_295	0	45	0	0	45	d:Fungi,p:Ascomycota,c:Eurotiomycetes,o:Chaetothyriales	Fungi	Ascomycota	Eurotiomycetes	Chaetothyriales				Order
otu_296_size_150	otu_296	0	150	0	0	150	d:Fungi,p:Ascomycota,c:Dothideomycetes,o:Pleosporales,f:Pleosporaceae,g:Curvularia	Fungi	Ascomycota	Dothideomycetes	Pleosporales	Pleosporaceae	Curvularia		Genus
otu_297_size_54	otu_297	0	54	0	0	54	d:Fungi,p:Ascomycota,c:Dothideomycetes,o:Pleosporales	Fungi	Ascomycota	Dothideomycetes	Pleosporales				Order
otu_298_size_77	otu_298	2	0	57	18	77	d:Fungi,p:Basidiomycota	Fungi	Basidiomycota						Phylum
otu_299_size_33	otu_299	0	0	33	0	33	d:Fungi,p:Ascomycota,c:Sordariomycetes	Fungi	Ascomycota	Sordariomycetes					Class
otu_300_size_104	otu_300	0	0	67	37	104	d:Fungi,p:Ascomycota	Fungi	Ascomycota						Phylum
otu_301_size_137	otu_301	0	0	0	137	137	d:Fungi,p:Basidiomycota	Fungi	Basidiomycota						Phylum
otu_302_size_55	otu_302	0	0	0	55	55	d:Fungi,p:Ascomycota	Fungi	Ascomycota						Phylum
otu_303_size_49	otu_303	0	0	0	49	49	d:Fungi,p:Ascomycota,c:Sordariomycetes	Fungi	Ascomycota	Sordariomycetes					Class
otu_304_size_44	otu_304	0	0	0	44	44	d:Fungi,p:Basidiomycota	Fungi	Basidiomycota						Domain
otu_305_size_62	otu_305	0	0	0	62	62	d:Fungi,p:Basidiomycota	Fungi	Basidiomycota						Phylum
otu_306_size_79	otu_306	0	0	0	79	79	d:Fungi,p:Chytridiomycota,c:unidentified,o:unidentified,f:unidentified,g:unidentified,s:Chytridiomycota_sp	Fungi	Chytridiomycota						Phylum
otu_307_size_41	otu_307	0	0	3	38	41	d:Fungi,p:Basidiomycota	Fungi	Basidiomycota						Phylum
otu_308_size_51	otu_308	51	0	0	0	51	d:Fungi,p:Ascomycota	Fungi	Ascomycota						Domain
otu_309_size_43	otu_309	31	8	4	0	43	d:Fungi,p:Ascomycota,c:Saccharomycetes,o:Saccharomycetales,f:Debaryomycetaceae,g:Meyerozyma	Fungi	Ascomycota	Saccharomycetes	Saccharomycetales	Debaryomycetaceae	Meyerozyma		Genus
otu_310_size_42	otu_310	42	0	0	0	42	d:Fungi,p:Ascomycota,c:Dothideomycetes,o:Pleosporales	Fungi	Ascomycota	Dothideomycetes	Pleosporales				Order
otu_311_size_47	otu_311	47	0	0	0	47	d:Fungi,p:Ascomycota,c:Sordariomycetes,o:Diaporthales	Fungi	Ascomycota	Sordariomycetes	Diaporthales				Order
otu_312_size_99	otu_312	84	15	0	0	99	d:Fungi,p:Ascomycota,c:Dothideomycetes,o:Pleosporales,f:Periconiaceae,g:Periconia	Fungi	Ascomycota	Dothideomycetes	Pleosporales	Periconiaceae	Periconia		Genus
otu_313_size_41	otu_313	41	0	0	0	41	d:Fungi,p:Ascomycota,c:Sordariomycetes,o:Xylariales	Fungi	Ascomycota	Sordariomycetes	Xylariales				Order
otu_314_size_150	otu_314	118	0	0	32	150	d:Fungi,p:Chytridiomycota	Fungi	Chytridiomycota						Phylum
otu_315_size_40	otu_315	38	0	0	2	40	d:Fungi,p:Ascomycota,c:Sordariomycetes	Fungi	Ascomycota	Sordariomycetes					Class
otu_316_size_33	otu_316	0	33	0	0	33	d:Fungi,p:Ascomycota	Fungi	Ascomycota						Phylum
otu_317_size_44	otu_317	0	44	0	0	44	d:Fungi,p:Ascomycota,c:Eurotiomycetes,o:Onygenales,f:Arthrodermataceae,g:Nannizzia	Fungi	Ascomycota	Eurotiomycetes	Onygenales	Arthrodermataceae	Nannizzia		Genus
otu_318_size_52	otu_318	0	52	0	0	52	d:Fungi,p:Basidiomycota,c:Agaricomycetes,o:Agaricales,f:Psathyrellaceae	Fungi	Basidiomycota	Agaricomycetes	Agaricales	Psathyrellaceae			Family
otu_319_size_78	otu_319	0	0	78	0	78	d:Fungi,p:Ascomycota	Fungi	Ascomycota						Phylum
otu_320_size_111	otu_320	53	0	58	0	111	d:Fungi,p:Basidiomycota,c:Agaricomycetes,o:unidentified,f:unidentified	Fungi	Basidiomycota	Agaricomycetes					Class
otu_321_size_33	otu_321	0	0	33	0	33	d:Fungi,p:Basidiomycota,c:Agaricomycetes,o:Agaricales,f:Psathyrellaceae,g:Coprinellus	Fungi	Basidiomycota	Agaricomycetes	Agaricales	Psathyrellaceae	Coprinellus		Genus
otu_322_size_46	otu_322	0	0	0	46	46	d:Fungi,p:Basidiomycota,c:Agaricomycetes,o:Agaricales,f:Psathyrellaceae	Fungi	Basidiomycota	Agaricomycetes	Agaricales	Psathyrellaceae			Family
otu_323_size_76	otu_323	0	0	0	76	76	d:Fungi,p:Ascomycota	Fungi	Ascomycota						Phylum
otu_324_size_53	otu_324	0	0	0	53	53	d:Fungi,p:Ascomycota	Fungi	Ascomycota						Phylum
otu_325_size_60	otu_325	0	0	0	60	60	d:Fungi,p:Ascomycota	Fungi	Ascomycota						Phylum
otu_326_size_97	otu_326	0	0	0	97	97	d:Fungi,p:Basidiomycota	Fungi	Basidiomycota						Phylum
otu_327_size_74	otu_327	0	0	0	74	74	d:Fungi,p:Ascomycota,c:Dothideomycetes	Fungi	Ascomycota	Dothideomycetes					Class
otu_328_size_44	otu_328	0	0	0	44	44	d:Fungi,p:Basidiomycota,c:Tremellomycetes	Fungi	Basidiomycota	Tremellomycetes					Class
otu_329_size_31	otu_329	31	0	0	0	31	d:Fungi,p:Ascomycota,c:Dothideomycetes,o:Mycosphaerellales,f:Mycosphaerellaceae	Fungi	Ascomycota	Dothideomycetes	Mycosphaerellales	Mycosphaerellaceae			Family
otu_330_size_35	otu_330	35	0	0	0	35	d:Fungi,p:Chytridiomycota	Fungi	Chytridiomycota						Phylum
otu_331_size_26	otu_331	26	0	0	0	26	d:Fungi,p:Ascomycota,c:Dothideomycetes	Fungi	Ascomycota	Dothideomycetes					Class
otu_332_size_67	otu_332	67	0	0	0	67	d:Fungi,p:Ascomycota,c:Saccharomycetes,o:Saccharomycetales,f:Debaryomycetaceae,g:Debaryomyces,s:Debaryomyces_prosopidis	Fungi	Ascomycota	Saccharomycetes	Saccharomycetales	Debaryomycetaceae	Debaryomyces	Debaryomyces prosopidis	Species
otu_333_size_52	otu_333	52	0	0	0	52	d:Fungi,p:Basidiomycota,c:Agaricomycetes	Fungi	Basidiomycota	Agaricomycetes					Class
otu_334_size_9547	otu_334	1806	3071	3265	1405	9547	d:Fungi,p:Basidiomycota	Fungi	Basidiomycota						Phylum
otu_335_size_76	otu_335	0	76	0	0	76	d:Fungi,p:Basidiomycota,c:Microbotryomycetes,o:Microbotryomycetes_ord_Incertae_sedis,f:Microbotryomycetes_fam_Incertae_sedis,g:Curvibasidium,s:Curvibasidium_nothofagi	Fungi	Basidiomycota	Microbotryomycetes	Microbotryomycetes ord Incertae sedis		Curvibasidium	Curvibasidium nothofagi	Species
otu_336_size_162	otu_336	33	63	64	2	162	d:Fungi,p:Ascomycota,c:Sordariomycetes,o:Glomerellales,f:Glomerellaceae,g:Colletotrichum	Fungi	Ascomycota	Sordariomycetes	Glomerellales	Glomerellaceae	Colletotrichum		Genus
otu_337_size_19	otu_337	0	0	19	0	19	d:Fungi,p:Basidiomycota,c:Agaricomycetes,o:Corticiales,f:Corticiaceae,g:Marchandiomyces,s:Marchandiomyces_quercinus	Fungi	Basidiomycota	Agaricomycetes	Corticiales	Corticiaceae	Marchandiomyces	Marchandiomyces quercinus	Species
otu_338_size_43	otu_338	0	0	43	0	43	d:Fungi,p:Basidiomycota,c:Agaricomycetes,o:Russulales,f:Peniophoraceae,g:Peniophora	Fungi	Basidiomycota	Agaricomycetes	Russulales	Peniophoraceae	Peniophora		Genus
otu_339_size_44	otu_339	0	0	44	0	44	d:Fungi,p:Ascomycota,c:Sordariomycetes,o:Hypocreales,f:Bionectriaceae,g:Gliomastix	Fungi	Ascomycota	Sordariomycetes	Hypocreales	Bionectriaceae	Gliomastix		Genus
otu_340_size_59	otu_340	0	0	0	59	59	d:Fungi,p:Ascomycota,c:Dothideomycetes	Fungi	Ascomycota	Dothideomycetes					Class
otu_341_size_58	otu_341	0	0	0	58	58	d:Fungi,p:Basidiomycota,c:Agaricomycetes,o:Boletales,f:Suillaceae,g:Suillus	Fungi	Basidiomycota	Agaricomycetes	Boletales	Suillaceae	Suillus		Genus
otu_342_size_99	otu_342	2	0	5	92	99	d:Fungi,p:Ascomycota	Fungi	Ascomycota						Phylum
otu_343_size_27	otu_343	0	0	0	27	27	d:Fungi,p:Basidiomycota	Fungi	Basidiomycota						Phylum
otu_344_size_184	otu_344	21	0	0	163	184	d:Fungi,p:Basidiomycota	Fungi	Basidiomycota						Phylum
otu_345_size_102	otu_345	0	0	0	102	102	d:Fungi,p:Basidiomycota	Fungi	Basidiomycota						Phylum
otu_346_size_29	otu_346	0	0	0	29	29	d:Fungi,p:Basidiomycota,c:Tremellomycetes,o:Tremellales,f:Rhynchogastremataceae	Fungi	Basidiomycota	Tremellomycetes	Tremellales	Rhynchogastremataceae			Family
otu_347_size_23	otu_347	0	0	0	23	23	d:Fungi,p:Ascomycota,c:Dothideomycetes,o:Mycosphaerellales	Fungi	Ascomycota	Dothideomycetes	Mycosphaerellales				Order
otu_348_size_11	otu_348	0	0	0	11	11	d:Fungi,p:Ascomycota	Fungi	Ascomycota						Phylum
otu_349_size_55	otu_349	0	0	0	55	55	d:Fungi,p:Basidiomycota	Fungi	Basidiomycota						Phylum
otu_350_size_64	otu_350	0	0	0	64	64	d:Fungi,p:Ascomycota,c:Dothideomycetes,o:Pleosporales,f:Lophiostomataceae	Fungi	Ascomycota	Dothideomycetes	Pleosporales	Lophiostomataceae			Family
otu_351_size_25	otu_351	25	0	0	0	25	d:Fungi,p:Ascomycota	Fungi	Ascomycota						Phylum
otu_352_size_32	otu_352	32	0	0	0	32	d:Fungi,p:Ascomycota,c:Sordariomycetes,o:Hypocreales,f:Nectriaceae,g:Fusarium	Fungi	Ascomycota	Sordariomycetes	Hypocreales	Nectriaceae	Fusarium		Genus
otu_353_size_48	otu_353	48	0	0	0	48	d:Fungi,p:Ascomycota,c:Dothideomycetes,o:Pleosporales	Fungi	Ascomycota	Dothideomycetes	Pleosporales				Order
otu_354_size_26	otu_354	26	0	0	0	26	d:Fungi,p:Ascomycota,c:Sordariomycetes,o:Xylariales	Fungi	Ascomycota	Sordariomycetes	Xylariales				Order
otu_355_size_6	otu_355	6	0	0	0	6	d:Fungi,p:Chytridiomycota,c:Chytridiomycetes,o:Chytridiales,f:Chytriomycetaceae,g:Entophlyctis,s:Entophlyctis_sp	Fungi	Chytridiomycota	Chytridiomycetes	Chytridiales	Chytriomycetaceae	Entophlyctis	Entophlyctis sp	Species
otu_356_size_87	otu_356	45	0	0	42	87	d:Fungi,p:Ascomycota	Fungi	Ascomycota						Phylum
otu_357_size_23	otu_357	15	0	0	8	23	d:Fungi,p:Ascomycota,c:Sordariomycetes,o:Hypocreales,f:Hypocreaceae	Fungi	Ascomycota	Sordariomycetes	Hypocreales	Hypocreaceae			Family
otu_358_size_30	otu_358	30	0	0	0	30	d:Fungi,p:Ascomycota,c:Saccharomycetes,o:Saccharomycetales,f:Pichiaceae	Fungi	Ascomycota	Saccharomycetes	Saccharomycetales	Pichiaceae			Family
otu_359_size_15	otu_359	0	15	0	0	15	d:Fungi,p:unidentified,c:unidentified	Fungi	Unidentified						Domain
otu_360_size_31	otu_360	0	16	15	0	31	d:Fungi,p:Ascomycota	Fungi	Ascomycota						Phylum
otu_361_size_28	otu_361	0	0	28	0	28	d:Fungi,p:Basidiomycota,c:Agaricomycetes	Fungi	Basidiomycota	Agaricomycetes					Class
otu_362_size_34	otu_362	0	0	34	0	34	d:Fungi,p:Ascomycota,c:Dothideomycetes,o:Pleosporales,f:Pleosporaceae,g:Curvularia	Fungi	Ascomycota	Dothideomycetes	Pleosporales	Pleosporaceae	Curvularia		Genus
otu_363_size_30	otu_363	0	0	30	0	30	d:Fungi,p:Ascomycota,c:Dothideomycetes,o:Pleosporales	Fungi	Ascomycota	Dothideomycetes	Pleosporales				Order
otu_364_size_37	otu_364	0	2	35	0	37	d:Fungi,p:Basidiomycota,c:Agaricostilbomycetes,o:Agaricostilbales,f:Agaricostilbaceae,g:Sterigmatomyces	Fungi	Basidiomycota	Agaricostilbomycetes	Agaricostilbales	Agaricostilbaceae	Sterigmatomyces		Genus
otu_365_size_105	otu_365	0	0	103	2	105	d:Fungi,p:Chytridiomycota	Fungi	Chytridiomycota						Phylum
otu_366_size_62	otu_366	0	0	62	0	62	d:Fungi,p:Ascomycota,c:Sordariomycetes	Fungi	Ascomycota	Sordariomycetes					Class
otu_367_size_22	otu_367	0	0	0	22	22	d:Fungi,p:Ascomycota	Fungi	Ascomycota						Phylum
otu_368_size_42	otu_368	2	0	0	40	42	d:Fungi,p:Basidiomycota	Fungi	Basidiomycota						Phylum
otu_369_size_48	otu_369	0	0	0	48	48	d:Fungi,p:Basidiomycota	Fungi	Basidiomycota						Phylum
otu_370_size_57	otu_370	0	0	0	57	57	d:Fungi,p:Ascomycota	Fungi	Ascomycota						Phylum
otu_371_size_33	otu_371	0	0	0	33	33	d:Fungi,p:Ascomycota,c:Dothideomycetes,o:Pleosporales,f:unidentified,g:unidentified,s:Pleosporales_sp	Fungi	Ascomycota	Dothideomycetes	Pleosporales				Order
otu_372_size_25	otu_372	0	0	0	25	25	d:Fungi,p:Ascomycota,c:Sordariomycetes,o:Hypocreales,f:Hypocreaceae,g:Trichoderma	Fungi	Ascomycota	Sordariomycetes	Hypocreales	Hypocreaceae	Trichoderma		Genus
otu_373_size_54	otu_373	0	0	0	54	54	d:Fungi,p:Ascomycota	Fungi	Ascomycota						Phylum
otu_374_size_28	otu_374	0	0	0	28	28	d:Fungi,p:Ascomycota,c:Eurotiomycetes,o:Chaetothyriales,f:Herpotrichiellaceae	Fungi	Ascomycota	Eurotiomycetes	Chaetothyriales	Herpotrichiellaceae			Family
otu_375_size_32	otu_375	0	0	0	32	32	d:Fungi,p:Ascomycota,c:Saccharomycetes,o:Saccharomycetales,f:Saccharomycetaceae,g:Saccharomyces	Fungi	Ascomycota	Saccharomycetes	Saccharomycetales	Saccharomycetaceae	Saccharomyces		Genus
otu_376_size_8	otu_376	0	0	0	8	8	d:Fungi,p:Basidiomycota	Fungi	Basidiomycota						Phylum
otu_377_size_27	otu_377	0	0	0	27	27	d:Fungi,p:Basidiomycota	Fungi	Basidiomycota						Phylum
otu_378_size_49	otu_378	0	0	0	49	49	d:Fungi,p:Chytridiomycota,c:Rhizophydiomycetes,o:Rhizophydiales	Fungi	Chytridiomycota	Rhizophydiomycetes	Rhizophydiales				Order
otu_379_size_66	otu_379	0	3	20	43	66	d:Fungi,p:Ascomycota,c:Dothideomycetes,o:Capnodiales,f:Cladosporiaceae,g:Toxicocladosporium	Fungi	Ascomycota	Dothideomycetes	Capnodiales	Cladosporiaceae	Toxicocladosporium		Genus
otu_380_size_25	otu_380	0	0	0	25	25	d:Fungi,p:Ascomycota,c:Dothideomycetes,o:Pleosporales,f:Lophiostomataceae	Fungi	Ascomycota	Dothideomycetes	Pleosporales	Lophiostomataceae			Family
otu_381_size_50	otu_381	36	0	0	14	50	d:Fungi,p:Ascomycota	Fungi	Ascomycota						Phylum
otu_382_size_36	otu_382	0	0	0	36	36	d:Fungi,p:Ascomycota,c:Sordariomycetes	Fungi	Ascomycota	Sordariomycetes					Class
otu_383_size_41	otu_383	0	0	0	41	41	d:Fungi,p:Ascomycota,c:Dothideomycetes	Fungi	Ascomycota	Dothideomycetes					Class
otu_384_size_94	otu_384	0	0	0	94	94	d:Fungi,p:Chytridiomycota	Fungi	Chytridiomycota						Phylum
otu_385_size_52	otu_385	0	0	0	52	52	d:Fungi,p:Basidiomycota,c:Agaricomycetes,o:Sebacinales,f:Sebacinaceae,g:Chaetospermum	Fungi	Basidiomycota	Agaricomycetes	Sebacinales	Sebacinaceae	Chaetospermum		Genus
otu_386_size_41	otu_386	0	0	0	41	41	d:Fungi,p:Ascomycota,c:Dothideomycetes,o:Mycosphaerellales,f:Mycosphaerellaceae,g:Zymoseptoria	Fungi	Ascomycota	Dothideomycetes	Mycosphaerellales	Mycosphaerellaceae	Zymoseptoria		Genus
otu_387_size_29	otu_387	0	0	0	29	29	d:Fungi,p:Ascomycota,c:Eurotiomycetes,o:Chaetothyriales,f:Herpotrichiellaceae	Fungi	Ascomycota	Eurotiomycetes	Chaetothyriales	Herpotrichiellaceae			Family
otu_388_size_77	otu_388	0	0	0	77	77	d:Fungi,p:Basidiomycota	Fungi	Basidiomycota						Phylum
otu_389_size_55	otu_389	0	0	0	55	55	d:Fungi,p:Chytridiomycota	Fungi	Chytridiomycota						Phylum
otu_390_size_5	otu_390	5	0	0	0	5	d:Fungi,p:Ascomycota,c:Dothideomycetes,o:Pleosporales	Fungi	Ascomycota	Dothideomycetes	Pleosporales				Order
otu_391_size_46	otu_391	32	0	0	14	46	d:Fungi,p:Chytridiomycota	Fungi	Chytridiomycota						Phylum
otu_392_size_15	otu_392	15	0	0	0	15	d:Fungi,p:Ascomycota	Fungi	Ascomycota						Phylum
otu_393_size_5	otu_393	5	0	0	0	5	d:Fungi,p:Basidiomycota	Fungi	Basidiomycota						Phylum
otu_394_size_11	otu_394	11	0	0	0	11	d:Fungi,p:Basidiomycota	Fungi	Basidiomycota						Phylum
otu_395_size_101	otu_395	20	0	0	81	101	d:Fungi,p:Ascomycota,c:Dothideomycetes,o:Pleosporales	Fungi	Ascomycota	Dothideomycetes	Pleosporales				Order
otu_396_size_30	otu_396	24	0	3	3	30	d:Fungi,p:Ascomycota,c:Dothideomycetes	Fungi	Ascomycota	Dothideomycetes					Class
otu_397_size_11	otu_397	11	0	0	0	11	d:Fungi,p:Basidiomycota	Fungi	Basidiomycota						Phylum
otu_398_size_79	otu_398	15	0	0	64	79	d:Fungi,p:Ascomycota	Fungi	Ascomycota						Phylum
otu_399_size_22	otu_399	22	0	0	0	22	d:Fungi,p:Ascomycota,c:Sordariomycetes,o:Microascales,f:Microascaceae	Fungi	Ascomycota	Sordariomycetes	Microascales	Microascaceae			Family
otu_400_size_5	otu_400	5	0	0	0	5	d:Fungi,p:Ascomycota	Fungi	Ascomycota						Domain
otu_401_size_47	otu_401	47	0	0	0	47	d:Fungi,p:Ascomycota,c:Leotiomycetes,o:Erysiphales,f:Erysiphaceae,g:Erysiphe	Fungi	Ascomycota	Leotiomycetes	Erysiphales	Erysiphaceae	Erysiphe		Genus
otu_402_size_21	otu_402	21	0	0	0	21	d:Fungi,p:Basidiomycota,c:Agaricomycetes,o:Polyporales,f:Polyporales_fam_Incertae_sedis,g:Crustoderma	Fungi	Basidiomycota	Agaricomycetes	Polyporales		Crustoderma		Genus
otu_403_size_38	otu_403	0	25	0	13	38	d:Fungi,p:Ascomycota	Fungi	Ascomycota						Phylum
otu_404_size_31	otu_404	0	31	0	0	31	d:Fungi,p:Ascomycota,c:Dothideomycetes,o:Pleosporales	Fungi	Ascomycota	Dothideomycetes	Pleosporales				Order
otu_405_size_890	otu_405	166	325	292	107	890	d:Fungi	Fungi	Unidentified						Domain
otu_406_size_56	otu_406	0	56	0	0	56	d:Fungi,p:Ascomycota,c:Sordariomycetes,o:Hypocreales,f:Clavicipitaceae,g:Ustilaginoidea,s:Ustilaginoidea_virens	Fungi	Ascomycota	Sordariomycetes	Hypocreales	Clavicipitaceae	Ustilaginoidea	Ustilaginoidea virens	Species
otu_407_size_519	otu_407	70	198	211	40	519	d:Fungi,p:Ascomycota	Fungi	Ascomycota						Domain
otu_408_size_47	otu_408	0	39	8	0	47	d:Fungi,p:Basidiomycota	Fungi	Basidiomycota						Phylum
otu_409_size_231	otu_409	54	91	66	20	231	d:Fungi,p:Ascomycota	Fungi	Ascomycota						Phylum
otu_410_size_35	otu_410	0	0	35	0	35	d:Fungi,p:Basidiomycota	Fungi	Basidiomycota						Phylum
otu_411_size_24	otu_411	0	0	24	0	24	d:Fungi,p:Ascomycota,c:Sordariomycetes,o:Hypocreales	Fungi	Ascomycota	Sordariomycetes	Hypocreales				Order
otu_412_size_14	otu_412	0	0	14	0	14	d:Fungi,p:Ascomycota,c:Sordariomycetes,o:Sordariales	Fungi	Ascomycota	Sordariomycetes	Sordariales				Order
otu_413_size_25	otu_413	0	0	0	25	25	d:Fungi,p:Ascomycota,c:Sordariomycetes	Fungi	Ascomycota	Sordariomycetes					Class
otu_414_size_30	otu_414	0	0	0	30	30	d:Fungi,p:Ascomycota,c:Sordariomycetes	Fungi	Ascomycota	Sordariomycetes					Class
otu_415_size_5	otu_415	0	0	0	5	5	d:Fungi,p:Basidiomycota,c:Tremellomycetes,o:Tremellales,f:Cuniculitremaceae,g:Fellomyces	Fungi	Basidiomycota	Tremellomycetes	Tremellales	Cuniculitremaceae	Fellomyces		Genus
otu_416_size_17	otu_416	12	0	0	5	17	d:Fungi,p:Basidiomycota,c:Tremellomycetes,o:Tremellales	Fungi	Basidiomycota	Tremellomycetes	Tremellales				Order
otu_417_size_23	otu_417	0	0	0	23	23	d:Fungi,p:Ascomycota	Fungi	Ascomycota						Phylum
otu_418_size_43	otu_418	0	0	0	43	43	d:Fungi,p:Ascomycota,c:Sordariomycetes,o:Hypocreales	Fungi	Ascomycota	Sordariomycetes	Hypocreales				Order
otu_419_size_10	otu_419	0	0	0	10	10	d:Fungi,p:Basidiomycota	Fungi	Basidiomycota						Phylum
otu_420_size_9	otu_420	0	0	0	9	9	d:Fungi,p:Ascomycota,c:Dothideomycetes	Fungi	Ascomycota	Dothideomycetes					Class
otu_421_size_5	otu_421	0	0	0	5	5	d:Fungi,p:Ascomycota	Fungi	Ascomycota						Phylum
otu_422_size_37	otu_422	6	0	0	31	37	d:Fungi,p:Ascomycota,c:Dothideomycetes,o:Pleosporales,f:Trematosphaeriaceae	Fungi	Ascomycota	Dothideomycetes	Pleosporales	Trematosphaeriaceae			Family
otu_423_size_33	otu_423	0	0	0	33	33	d:Fungi,p:Basidiomycota	Fungi	Basidiomycota						Phylum
otu_424_size_44	otu_424	0	0	0	44	44	d:Fungi,p:Ascomycota	Fungi	Ascomycota						Phylum
otu_425_size_27	otu_425	0	0	0	27	27	d:Fungi,p:Basidiomycota,c:Exobasidiomycetes,o:Microstromatales,f:Microstromatales_fam_Incertae_sedis,g:Pseudomicrostroma,s:Pseudomicrostroma_glucosiphilum	Fungi	Basidiomycota	Exobasidiomycetes	Microstromatales		Pseudomicrostroma	Pseudomicrostroma glucosiphilum	Species
otu_426_size_117	otu_426	41	0	0	76	117	d:Fungi,p:Basidiomycota	Fungi	Basidiomycota						Phylum
otu_427_size_24	otu_427	24	0	0	0	24	d:Fungi,p:Basidiomycota,c:Agaricomycetes,o:Polyporales,f:Polyporaceae	Fungi	Basidiomycota	Agaricomycetes	Polyporales	Polyporaceae			Family
otu_428_size_29	otu_428	29	0	0	0	29	d:Fungi,p:Ascomycota,c:Sordariomycetes,o:Hypocreales,f:Clavicipitaceae,g:Pochonia,s:Pochonia_sp	Fungi	Ascomycota	Sordariomycetes	Hypocreales	Clavicipitaceae	Pochonia	Pochonia sp	Species
otu_429_size_18	otu_429	18	0	0	0	18	d:Fungi,p:Ascomycota,c:Sordariomycetes,o:Diaporthales,f:unidentified,g:unidentified,s:Diaporthales_sp	Fungi	Ascomycota	Sordariomycetes	Diaporthales				Order
otu_430_size_42	otu_430	4	8	0	30	42	d:Fungi,p:Ascomycota	Fungi	Ascomycota						Phylum
otu_431_size_4	otu_431	4	0	0	0	4	d:Fungi,p:Ascomycota,c:Dothideomycetes,o:Pleosporales,f:Tetraplosphaeriaceae,g:Tetraploa,s:Tetraploa_pseudoaristata	Fungi	Ascomycota	Dothideomycetes	Pleosporales	Tetraplosphaeriaceae	Tetraploa	Tetraploa pseudoaristata	Species
otu_432_size_4	otu_432	4	0	0	0	4	d:Fungi,p:Ascomycota	Fungi	Ascomycota						Phylum
otu_433_size_22	otu_433	22	0	0	0	22	d:Fungi	Fungi	Unidentified						Domain
otu_434_size_4	otu_434	4	0	0	0	4	d:Fungi	Fungi	Unidentified						Domain
otu_435_size_2261	otu_435	436	731	868	226	2261	d:Fungi	Fungi	Unidentified						Domain
otu_436_size_8	otu_436	8	0	0	0	8	d:Fungi,p:Ascomycota,c:Dothideomycetes,o:unidentified,f:unidentified,g:unidentified,s:Dothideomycetes_sp	Fungi	Ascomycota	Dothideomycetes					Class
otu_437_size_72	otu_437	19	0	0	53	72	d:Fungi,p:Ascomycota,c:Dothideomycetes,o:Capnodiales,f:Neodevriesiaceae	Fungi	Ascomycota	Dothideomycetes	Capnodiales	Neodevriesiaceae			Family
otu_438_size_8	otu_438	8	0	0	0	8	d:Fungi,p:Ascomycota,c:Eurotiomycetes,o:Chaetothyriales	Fungi	Ascomycota	Eurotiomycetes	Chaetothyriales				Order
otu_439_size_4	otu_439	4	0	0	0	4	d:Fungi,p:Basidiomycota	Fungi	Basidiomycota						Domain
otu_440_size_78	otu_440	48	8	2	20	78	d:Fungi,p:Ascomycota,c:Sordariomycetes,o:Hypocreales,f:Clavicipitaceae,g:Metarhizium	Fungi	Ascomycota	Sordariomycetes	Hypocreales	Clavicipitaceae	Metarhizium		Genus
otu_441_size_29	otu_441	16	0	0	13	29	d:Fungi,p:Basidiomycota,c:Agaricomycetes,o:unidentified,f:unidentified,g:unidentified,s:Agaricomycetes_sp	Fungi	Basidiomycota	Agaricomycetes					Class
otu_442_size_84	otu_442	51	0	2	31	84	d:Fungi,p:Ascomycota,c:Dothideomycetes,o:Capnodiales,f:Cladosporiaceae,g:unidentified,s:Cladosporiaceae_sp	Fungi	Ascomycota	Dothideomycetes	Capnodiales	Cladosporiaceae	unidentified	Cladosporiaceae sp	Species
otu_443_size_4	otu_443	4	0	0	0	4	d:Fungi	Fungi	Unidentified						Domain
otu_444_size_7	otu_444	0	7	0	0	7	d:Fungi,p:Basidiomycota,c:Agaricomycetes,o:Agaricales,f:Psathyrellaceae	Fungi	Basidiomycota	Agaricomycetes	Agaricales	Psathyrellaceae			Family
otu_445_size_89	otu_445	4	46	37	2	89	d:Fungi	Fungi	Unidentified						Domain
otu_446_size_19	otu_446	2	10	0	7	19	d:Fungi,p:Ascomycota	Fungi	Ascomycota						Phylum
otu_447_size_34	otu_447	0	34	0	0	34	d:Fungi,p:Ascomycota,c:Sordariomycetes,o:Magnaporthales	Fungi	Ascomycota	Sordariomycetes	Magnaporthales				Order
otu_448_size_19	otu_448	0	19	0	0	19	d:Fungi,p:Ascomycota,c:Sordariomycetes,o:Hypocreales	Fungi	Ascomycota	Sordariomycetes	Hypocreales				Order
otu_449_size_11	otu_449	0	11	0	0	11	d:Fungi,p:Ascomycota,c:Sordariomycetes,o:Hypocreales,f:Stachybotryaceae	Fungi	Ascomycota	Sordariomycetes	Hypocreales	Stachybotryaceae			Family
otu_450_size_6	otu_450	0	6	0	0	6	d:Fungi,p:Ascomycota,c:Dothideomycetes,o:Pleosporales,f:unidentified	Fungi	Ascomycota	Dothideomycetes	Pleosporales				Order
otu_451_size_23	otu_451	0	0	23	0	23	d:Fungi,p:Ascomycota,c:Saccharomycetes,o:Saccharomycetales,f:Saccharomycetales_fam_Incertae_sedis,g:Candida,s:Candida_parapsilosis	Fungi	Ascomycota	Saccharomycetes	Saccharomycetales		Candida	Candida parapsilosis	Species
otu_452_size_20	otu_452	0	0	20	0	20	d:Fungi,p:Basidiomycota,c:Tremellomycetes,o:Tremellales,f:Bulleribasidiaceae,g:Vishniacozyma	Fungi	Basidiomycota	Tremellomycetes	Tremellales	Bulleribasidiaceae	Vishniacozyma		Genus
otu_453_size_128	otu_453	89	17	14	8	128	d:Fungi,p:Ascomycota,c:Dothideomycetes	Fungi	Ascomycota	Dothideomycetes					Class
otu_454_size_12	otu_454	0	0	12	0	12	d:Fungi,p:Ascomycota	Fungi	Ascomycota						Phylum
otu_455_size_4	otu_455	0	0	4	0	4	d:Fungi	Fungi	Unidentified						Domain
otu_456_size_18	otu_456	0	0	0	18	18	d:Fungi,p:Basidiomycota,c:Tremellomycetes,o:Tremellales,f:unidentified,g:unidentified,s:Tremellales_sp	Fungi	Basidiomycota	Tremellomycetes	Tremellales				Order
otu_457_size_16	otu_457	0	0	0	16	16	d:Fungi,p:Basidiomycota	Fungi	Basidiomycota						Phylum
otu_458_size_4	otu_458	0	0	0	4	4	d:Fungi,p:Ascomycota	Fungi	Ascomycota						Phylum
otu_459_size_11	otu_459	0	0	0	11	11	d:Fungi,p:Ascomycota	Fungi	Ascomycota						Phylum
otu_460_size_4	otu_460	0	0	0	4	4	d:Fungi,p:Basidiomycota	Fungi	Basidiomycota						Domain
otu_461_size_6	otu_461	2	0	0	4	6	d:Fungi,p:Ascomycota,c:Saccharomycetes,o:Saccharomycetales,f:Saccharomycetales_fam_Incertae_sedis,g:Candida,s:Candida_albicans	Fungi	Ascomycota	Saccharomycetes	Saccharomycetales	Saccharomycetales fam Incertae sedis	Candida	Candida albicans	Species
otu_462_size_6	otu_462	0	0	0	6	6	d:Fungi,p:Ascomycota,c:Dothideomycetes,o:Dothideales	Fungi	Ascomycota	Dothideomycetes	Dothideales				Order
otu_463_size_32	otu_463	0	0	0	32	32	d:Fungi,p:Ascomycota,c:Sordariomycetes	Fungi	Ascomycota	Sordariomycetes					Class
otu_464_size_8	otu_464	0	0	0	8	8	d:Fungi,p:Ascomycota	Fungi	Ascomycota						Phylum
otu_465_size_4	otu_465	0	0	0	4	4	d:Fungi,p:Basidiomycota	Fungi	Basidiomycota						Phylum
otu_466_size_4	otu_466	0	0	0	4	4	d:Fungi,p:Basidiomycota	Fungi	Basidiomycota						Phylum
otu_467_size_171	otu_467	2	0	4	165	171	d:Fungi,p:Ascomycota	Fungi	Ascomycota						Phylum
otu_468_size_6	otu_468	0	0	0	6	6	d:Fungi,p:Ascomycota,c:Dothideomycetes,o:Mycosphaerellales,f:Mycosphaerellaceae,g:Teratoramularia,s:Teratoramularia_infinita	Fungi	Ascomycota	Dothideomycetes	Mycosphaerellales	Mycosphaerellaceae	Teratoramularia	Teratoramularia infinita	Species
otu_469_size_14	otu_469	0	0	0	14	14	d:Fungi,p:Ascomycota	Fungi	Ascomycota						Phylum
otu_470_size_36	otu_470	0	0	0	36	36	d:Fungi,p:Chytridiomycota,c:unidentified	Fungi	Chytridiomycota						Phylum
otu_471_size_72	otu_471	0	0	0	72	72	d:Fungi,p:Ascomycota,c:Dothideomycetes	Fungi	Ascomycota	Dothideomycetes					Class
otu_472_size_6	otu_472	0	0	0	6	6	d:Fungi	Fungi	Basidiomycota						Domain
otu_473_size_16	otu_473	0	0	0	16	16	d:Fungi,p:Ascomycota	Fungi	Ascomycota						Phylum
otu_474_size_12	otu_474	0	0	0	12	12	d:Fungi,p:Basidiomycota,c:unidentified	Fungi	Basidiomycota						Phylum
otu_475_size_14	otu_475	2	0	0	12	14	d:Fungi,p:Ascomycota,c:Dothideomycetes,o:Mycosphaerellales,f:Mycosphaerellaceae,g:Pseudocercospora	Fungi	Ascomycota	Dothideomycetes	Mycosphaerellales	Mycosphaerellaceae	Pseudocercospora		Genus
otu_476_size_19	otu_476	0	0	0	19	19	d:Fungi,p:Basidiomycota,c:Microbotryomycetes,o:Sporidiobolales,f:Sporidiobolaceae,g:Rhodotorula,s:Rhodotorula_paludigena	Fungi	Basidiomycota	Microbotryomycetes	Sporidiobolales	Sporidiobolaceae	Rhodotorula	Rhodotorula paludigena	Species
otu_477_size_18	otu_477	0	0	0	18	18	d:Fungi,p:Ascomycota	Fungi	Ascomycota						Phylum
otu_478_size_12	otu_478	0	0	0	12	12	d:Fungi,p:Chytridiomycota,c:Rhizophlyctidomycetes,o:Rhizophlyctidales,f:Rhizophlyctidaceae,g:unidentified,s:Rhizophlyctidaceae_sp	Fungi	Chytridiomycota	Rhizophlyctidomycetes	Rhizophlyctidales	Rhizophlyctidaceae			Family
otu_479_size_4	otu_479	0	0	0	4	4	d:Fungi,p:Ascomycota,c:Dothideomycetes,o:Pleosporales	Fungi	Ascomycota	Dothideomycetes	Pleosporales				Order
otu_480_size_36	otu_480	0	0	0	36	36	d:Fungi,p:Ascomycota,c:Dothideomycetes,o:Pleosporales	Fungi	Ascomycota	Dothideomycetes	Pleosporales				Order
otu_481_size_11	otu_481	0	0	0	11	11	d:Fungi,p:Ascomycota	Fungi	Ascomycota						Phylum
otu_482_size_65	otu_482	0	0	0	65	65	d:Fungi,p:Basidiomycota	Fungi	Basidiomycota						Phylum
otu_483_size_18	otu_483	0	2	9	7	18	d:Fungi,p:Basidiomycota,c:Agaricostilbomycetes,o:Agaricostilbales,f:Agaricostilbaceae,g:Sterigmatomyces	Fungi	Basidiomycota	Agaricostilbomycetes	Agaricostilbales	Agaricostilbaceae	Sterigmatomyces		Genus
otu_484_size_4	otu_484	0	0	0	4	4	d:Fungi,p:Ascomycota	Fungi	Ascomycota						Phylum
otu_485_size_15	otu_485	0	0	0	15	15	d:Fungi,p:Basidiomycota,c:Agaricomycetes	Fungi	Basidiomycota	Agaricomycetes					Class
otu_486_size_24	otu_486	4	0	0	20	24	d:Fungi,p:Ascomycota,c:Dothideomycetes,o:Pleosporales,f:Didymosphaeriaceae	Fungi	Ascomycota	Dothideomycetes	Pleosporales	Didymosphaeriaceae			Family
otu_487_size_5	otu_487	5	0	0	0	5	d:Fungi,p:Ascomycota,c:Sordariomycetes	Fungi	Ascomycota	Sordariomycetes					Class
otu_488_size_5	otu_488	5	0	0	0	5	d:Fungi,p:Ascomycota,c:Sordariomycetes	Fungi	Ascomycota	Sordariomycetes					Class
otu_489_size_5	otu_489	5	0	0	0	5	d:Fungi,p:Ascomycota,c:Dothideomycetes,o:Pleosporales	Fungi	Ascomycota	Dothideomycetes	Pleosporales				Order
otu_490_size_152	otu_490	115	5	12	20	152	d:Fungi,p:Ascomycota,c:Dothideomycetes	Fungi	Ascomycota	Dothideomycetes					Class
otu_491_size_24	otu_491	24	0	0	0	24	d:Fungi,p:Ascomycota,c:Sordariomycetes	Fungi	Ascomycota	Sordariomycetes					Class
otu_492_size_107	otu_492	88	0	6	13	107	d:Fungi,p:Ascomycota,c:Sordariomycetes,o:Hypocreales	Fungi	Ascomycota	Sordariomycetes	Hypocreales				Order
otu_493_size_16	otu_493	16	0	0	0	16	d:Fungi,p:Basidiomycota	Fungi	Basidiomycota						Phylum
otu_494_size_20	otu_494	20	0	0	0	20	d:Fungi,p:Ascomycota,c:Sordariomycetes	Fungi	Ascomycota	Sordariomycetes					Class
otu_495_size_11	otu_495	11	0	0	0	11	d:Fungi,p:Basidiomycota	Fungi	Basidiomycota						Phylum
otu_496_size_3	otu_496	3	0	0	0	3	d:Fungi,p:Ascomycota	Fungi	Ascomycota						Phylum
otu_497_size_17	otu_497	3	0	0	14	17	d:Fungi,p:Ascomycota,c:Dothideomycetes,o:Pleosporales	Fungi	Ascomycota	Dothideomycetes	Pleosporales				Order
otu_498_size_3	otu_498	3	0	0	0	3	d:Fungi,p:Ascomycota	Fungi	Ascomycota						Phylum
otu_499_size_14	otu_499	14	0	0	0	14	d:Fungi,p:Basidiomycota	Fungi	Basidiomycota						Phylum
otu_500_size_3	otu_500	3	0	0	0	3	d:Fungi,p:Ascomycota	Fungi	Ascomycota						Phylum
otu_501_size_7	otu_501	7	0	0	0	7	d:Fungi,p:Ascomycota	Fungi	Ascomycota						Phylum
otu_502_size_28	otu_502	23	0	0	5	28	d:Fungi,p:Ascomycota,c:Dothideomycetes	Fungi	Ascomycota	Dothideomycetes					Class
otu_503_size_175	otu_503	36	54	53	32	175	d:Fungi,p:Ascomycota	Fungi	Ascomycota						Domain
otu_504_size_10	otu_504	10	0	0	0	10	d:Fungi	Fungi	Unidentified						Domain
otu_505_size_80	otu_505	25	0	0	55	80	d:Fungi,p:Ascomycota	Fungi	Ascomycota						Domain
otu_506_size_23	otu_506	7	0	16	0	23	d:Fungi,p:Ascomycota	Fungi	Ascomycota						Phylum
otu_507_size_3	otu_507	3	0	0	0	3	d:Fungi,p:Ascomycota	Fungi	Ascomycota						Phylum
otu_508_size_3	otu_508	3	0	0	0	3	d:Fungi,p:Basidiomycota	Fungi	Basidiomycota						Phylum
otu_509_size_3	otu_509	3	0	0	0	3	d:Fungi,p:Ascomycota	Fungi	Ascomycota						Phylum
otu_510_size_3	otu_510	3	0	0	0	3	d:Fungi	Fungi	Unidentified						Domain
otu_511_size_3	otu_511	3	0	0	0	3	d:Fungi, p:Ascomycota	Fungi	Ascomycota						Phylum
otu_512_size_3	otu_512	3	0	0	0	3	d:Fungi	Fungi	Unidentified						Domain
otu_513_size_3	otu_513	3	0	0	0	3	d:Fungi,p:Basidiomycota	Fungi	Basidiomycota						Phylum
otu_514_size_3	otu_514	3	0	0	0	3	d:Fungi,p:Ascomycota	Fungi	Ascomycota						Phylum
otu_515_size_3	otu_515	3	0	0	0	3	d:Fungi,p:Ascomycota	Fungi	Ascomycota						Phylum
otu_516_size_3	otu_516	3	0	0	0	3	d:Fungi	Fungi	Unidentified						Domain
otu_517_size_3	otu_517	3	0	0	0	3	d:Fungi,p:Chytridiomycota	Fungi	Chytridiomycota						Phylum
otu_518_size_3	otu_518	3	0	0	0	3	d:Fungi,p:Ascomycota	Fungi	Ascomycota						Phylum
otu_519_size_3	otu_519	3	0	0	0	3	d:Fungi,p:Ascomycota	Fungi	Ascomycota						Phylum
otu_520_size_3	otu_520	3	0	0	0	3	d:Fungi,p:Ascomycota	Fungi	Ascomycota						Phylum
otu_521_size_3	otu_521	3	0	0	0	3	d:Fungi,p:Ascomycota	Fungi	Ascomycota						Phylum
otu_522_size_3	otu_522	3	0	0	0	3	d:Fungi,p:Chytridiomycota	Fungi	Chytridiomycota						Phylum
otu_523_size_3	otu_523	3	0	0	0	3	d:Fungi	Fungi	Unidentified						Domain
otu_524_size_3	otu_524	3	0	0	0	3	d:Fungi,p:Ascomycota	Fungi	Ascomycota						Phylum
otu_525_size_3	otu_525	3	0	0	0	3	d:Fungi	Fungi	Unidentified						Domain
otu_526_size_3	otu_526	3	0	0	0	3	d:Fungi,p:Basidiomycota	Fungi	Basidiomycota						Phylum
otu_527_size_3	otu_527	3	0	0	0	3	d:Fungi,p:Ascomycota,c:Dothideomycetes	Fungi	Ascomycota	Dothideomycetes					Class
otu_528_size_3	otu_528	3	0	0	0	3	d:Fungi	Fungi	Unidentified						Domain
otu_529_size_3	otu_529	3	0	0	0	3	d:Fungi,p:Chytridiomycota	Fungi	Chytridiomycota						Domain
otu_530_size_3	otu_530	3	0	0	0	3	d:Fungi,p:Ascomycota	Fungi	Ascomycota						Domain
otu_531_size_3	otu_531	3	0	0	0	3	d:Fungi,p:Chytridiomycota	Fungi	Chytridiomycota						Phylum
otu_532_size_44	otu_532	17	10	5	12	44	d:Fungi,p:Ascomycota,c:Sordariomycetes,o:Hypocreales	Fungi	Ascomycota	Sordariomycetes	Hypocreales				Order
otu_533_size_229	otu_533	44	85	97	3	229	d:Fungi	Fungi	Unidentified						Domain
otu_534_size_3	otu_534	3	0	0	0	3	d:Fungi,p:Ascomycota	Fungi	Ascomycota						Phylum
otu_535_size_3	otu_535	3	0	0	0	3	d:Fungi,p:Ascomycota	Fungi	Ascomycota						Phylum
otu_536_size_10	otu_536	10	0	0	0	10	d:Fungi,p:Ascomycota,c:Dothideomycetes,o:Pleosporales,f:Pleosporaceae,g:Curvularia	Fungi	Ascomycota	Dothideomycetes	Pleosporales	Pleosporaceae	Curvularia		Genus
otu_537_size_20	otu_537	10	6	4	0	20	d:Fungi	Fungi	Unidentified						Domain
otu_538_size_7	otu_538	5	0	0	2	7	d:Fungi,p:Chytridiomycota	Fungi	Chytridiomycota						Phylum
otu_539_size_3	otu_539	3	0	0	0	3	d:Fungi	Fungi	Unidentified						Domain
otu_540_size_3	otu_540	3	0	0	0	3	d:Fungi,p:Basidiomycota	Fungi	Basidiomycota						Phylum
otu_541_size_3	otu_541	3	0	0	0	3	d:Fungi,p:Ascomycota	Fungi	Ascomycota						Phylum
otu_542_size_3	otu_542	3	0	0	0	3	d:Fungi,p:Ascomycota,c:Sordariomycetes,o:Xylariales,f:Amphisphaeriaceae,g:Microdochium	Fungi	Ascomycota	Sordariomycetes	Xylariales	Amphisphaeriaceae	Microdochium		Genus
otu_543_size_3	otu_543	3	0	0	0	3	d:Fungi,p:Ascomycota	Fungi	Ascomycota						Phylum
otu_544_size_3	otu_544	3	0	0	0	3	d:Fungi,p:Ascomycota	Fungi	Ascomycota						Phylum
otu_545_size_3	otu_545	3	0	0	0	3	d:Fungi,p:Ascomycota	Fungi	Ascomycota						Phylum
otu_546_size_3	otu_546	3	0	0	0	3	d:Fungi,p:Ascomycota	Fungi	Ascomycota						Phylum
otu_547_size_3	otu_547	3	0	0	0	3	d:Fungi,p:Basidiomycota	Fungi	Basidiomycota						Phylum
otu_548_size_3	otu_548	3	0	0	0	3	d:Fungi,p:Ascomycota	Fungi	Ascomycota						Phylum
otu_549_size_11	otu_549	11	0	0	0	11	d:Fungi,p:Chytridiomycota	Fungi	Chytridiomycota						Phylum
otu_550_size_3	otu_550	3	0	0	0	3	d:Fungi	Fungi	Unidentified						Domain
otu_551_size_3	otu_551	3	0	0	0	3	d:Fungi	Fungi	Basidiomycota						Domain
otu_552_size_3	otu_552	3	0	0	0	3	d:Fungi,p:Chytridiomycota	Fungi	Chytridiomycota						Phylum
otu_553_size_3	otu_553	3	0	0	0	3	d:Fungi,p:Ascomycota	Fungi	Ascomycota						Phylum
otu_554_size_3	otu_554	3	0	0	0	3	d:Fungi,p:Chytridiomycota	Fungi	Chytridiomycota						Phylum
otu_555_size_3	otu_555	3	0	0	0	3	d:Fungi,p:Chytridiomycota	Fungi	Chytridiomycota						Phylum
otu_556_size_3	otu_556	3	0	0	0	3	d:Fungi,p:Ascomycota	Fungi	Ascomycota						Domain
otu_557_size_3	otu_557	3	0	0	0	3	d:Fungi,p:Chytridiomycota	Fungi	Chytridiomycota						Domain
otu_558_size_3	otu_558	3	0	0	0	3	d:Fungi,p:Ascomycota	Fungi	Ascomycota						Phylum
otu_559_size_3	otu_559	3	0	0	0	3	d:Fungi,p:Ascomycota	Fungi	Ascomycota						Phylum
otu_560_size_3	otu_560	3	0	0	0	3	d:Fungi	Fungi	Unidentified						Domain
otu_561_size_3	otu_561	3	0	0	0	3	d:Fungi,p:Ascomycota	Fungi	Ascomycota						Phylum
otu_562_size_3	otu_562	3	0	0	0	3	d:Fungi,p:Basidiomycota	Fungi	Basidiomycota						Phylum
otu_563_size_3	otu_563	3	0	0	0	3	d:Fungi,p:Ascomycota	Fungi	Ascomycota						Phylum
otu_564_size_3	otu_564	3	0	0	0	3	d:Fungi,p:Basidiomycota	Fungi	Basidiomycota						Phylum
otu_565_size_3	otu_565	3	0	0	0	3	d:Fungi,p:Ascomycota	Fungi	Ascomycota						Phylum
otu_566_size_3	otu_566	3	0	0	0	3	d:Fungi,p:Basidiomycota	Fungi	Basidiomycota						Phylum
otu_567_size_3	otu_567	3	0	0	0	3	d:Fungi	Fungi	Unidentified						Domain
otu_568_size_3	otu_568	3	0	0	0	3	d:Fungi	Fungi	Unidentified						Domain
otu_569_size_3	otu_569	3	0	0	0	3	d:Fungi,p:Basidiomycota	Fungi	Basidiomycota						Phylum
otu_570_size_3	otu_570	3	0	0	0	3	d:Fungi,p:Ascomycota	Fungi	Ascomycota						Phylum
otu_571_size_3	otu_571	3	0	0	0	3	d:Fungi,p:Ascomycota	Fungi	Ascomycota						Domain
otu_572_size_3	otu_572	3	0	0	0	3	d:Fungi,p:Ascomycota	Fungi	Ascomycota						Phylum
otu_573_size_10	otu_573	3	0	0	7	10	d:Fungi,p:Ascomycota	Fungi	Ascomycota						Phylum
otu_574_size_3	otu_574	3	0	0	0	3	d:Fungi,p:Ascomycota	Fungi	Ascomycota						Phylum
otu_575_size_3	otu_575	3	0	0	0	3	d:Fungi,p:Ascomycota	Fungi	Ascomycota						Domain
otu_576_size_3	otu_576	3	0	0	0	3	d:Fungi,p:Chytridiomycota	Fungi	Chytridiomycota						Phylum
otu_577_size_3	otu_577	3	0	0	0	3	d:Fungi,p:Chytridiomycota	Fungi	Chytridiomycota						Phylum
otu_578_size_3	otu_578	3	0	0	0	3	d:Fungi	Fungi	Unidentified						Domain
otu_579_size_3	otu_579	3	0	0	0	3	d:Fungi,p:Ascomycota	Fungi	Ascomycota						Phylum
otu_580_size_3	otu_580	3	0	0	0	3	d:Fungi,p:Ascomycota	Fungi	Ascomycota						Phylum
otu_581_size_3	otu_581	3	0	0	0	3	d:Fungi	Fungi	Unidentified						Domain
otu_582_size_27	otu_582	5	0	0	22	27	d:Fungi,p:Basidiomycota	Fungi	Basidiomycota						Domain
otu_583_size_3	otu_583	3	0	0	0	3	d:Fungi	Fungi	Unidentified						Domain
otu_584_size_3	otu_584	3	0	0	0	3	d:Fungi,p:Basidiomycota	Fungi	Basidiomycota						Phylum
otu_585_size_62	otu_585	25	0	7	30	62	d:Fungi,p:Ascomycota,c:Dothideomycetes,o:Pleosporales	Fungi	Ascomycota	Dothideomycetes	Pleosporales				Order
otu_586_size_3	otu_586	3	0	0	0	3	d:Fungi,p:Ascomycota	Fungi	Ascomycota						Domain
otu_587_size_3	otu_587	3	0	0	0	3	d:Fungi	Fungi	Unidentified						Domain
otu_588_size_3	otu_588	3	0	0	0	3	d:Fungi,p:Ascomycota	Fungi	Ascomycota						Phylum
otu_589_size_3	otu_589	3	0	0	0	3	d:Fungi,p:Ascomycota	Fungi	Ascomycota						Phylum
otu_590_size_26	otu_590	14	10	2	0	26	d:Fungi,p:Ascomycota	Fungi	Ascomycota						Phylum
otu_591_size_3	otu_591	3	0	0	0	3	d:Fungi	Fungi	Unidentified						Domain
otu_592_size_3	otu_592	3	0	0	0	3	d:Fungi,p:Ascomycota	Fungi	Ascomycota						Phylum
otu_593_size_5	otu_593	5	0	0	0	5	d:Fungi,p:Ascomycota,c:Sordariomycetes,o:Hypocreales,f:Hypocreaceae,g:Trichoderma	Fungi	Ascomycota	Sordariomycetes	Hypocreales	Hypocreaceae	Trichoderma		Genus
otu_594_size_15	otu_594	15	0	0	0	15	d:Fungi,p:Basidiomycota,c:Microbotryomycetes,o:Microbotryomycetes_ord_Incertae_sedis,f:Chrysozymaceae,g:Pseudohyphozyma,s:Pseudohyphozyma_bogoriensis	Fungi	Basidiomycota	Microbotryomycetes	Microbotryomycetes ord Incertae sedis	Chrysozymaceae	Pseudohyphozyma	Pseudohyphozyma bogoriensis	Species
otu_595_size_3	otu_595	3	0	0	0	3	d:Fungi,p:Ascomycota	Fungi	Ascomycota						Phylum
otu_596_size_10	otu_596	10	0	0	0	10	d:Fungi	Fungi	Unidentified						Domain
otu_597_size_3	otu_597	3	0	0	0	3	d:Fungi,p:Chytridiomycota	Fungi	Chytridiomycota						Phylum
otu_598_size_19	otu_598	13	2	0	4	19	d:Fungi,p:Basidiomycota,c:Agaricomycetes,o:Polyporales	Fungi	Basidiomycota	Agaricomycetes	Polyporales				Order
otu_599_size_27	otu_599	21	0	2	4	27	d:Fungi,p:Basidiomycota,c:Agaricomycetes,o:Agaricales,f:Schizophyllaceae,g:Schizophyllum,s:Schizophyllum_commune	Fungi	Basidiomycota	Agaricomycetes	Agaricales	Schizophyllaceae	Schizophyllum	Schizophyllum commune	Species
otu_600_size_26	otu_600	3	14	9	0	26	d:Fungi,p:Basidiomycota	Fungi	Basidiomycota						Phylum
otu_601_size_7	otu_601	7	0	0	0	7	d:Fungi,p:Basidiomycota,c:Malasseziomycetes,o:Malasseziales,f:Malasseziaceae,g:unidentified,s:Malasseziaceae_sp	Fungi	Basidiomycota	Malasseziomycetes	Malasseziales	Malasseziaceae			Family
otu_602_size_3	otu_602	3	0	0	0	3	d:Fungi,p:Ascomycota	Fungi	Ascomycota						Domain
otu_603_size_3	otu_603	3	0	0	0	3	d:Fungi,p:Ascomycota	Fungi	Ascomycota						Phylum
otu_604_size_23	otu_604	0	17	6	0	23	d:Fungi,p:Ascomycota,c:Sordariomycetes,o:Glomerellales,f:Glomerellaceae,g:Colletotrichum	Fungi	Ascomycota	Sordariomycetes	Glomerellales	Glomerellaceae	Colletotrichum		Genus
otu_605_size_3	otu_605	0	3	0	0	3	d:Fungi,p:Chytridiomycota	Fungi	Chytridiomycota						Phylum
otu_606_size_3	otu_606	0	3	0	0	3	d:Fungi,p:Ascomycota,c:Sordariomycetes,o:Amphisphaeriales	Fungi	Ascomycota	Sordariomycetes	Amphisphaeriales				Order
otu_607_size_3	otu_607	0	3	0	0	3	d:Fungi,p:Ascomycota,c:Eurotiomycetes,o:Eurotiales,f:Aspergillaceae,g:Penicillium	Fungi	Ascomycota	Eurotiomycetes	Eurotiales	Aspergillaceae	Penicillium		Genus
otu_608_size_3	otu_608	0	3	0	0	3	d:Fungi,p:Chytridiomycota	Fungi	Chytridiomycota						Phylum
otu_609_size_3	otu_609	0	3	0	0	3	d:Fungi,p:Ascomycota	Fungi	Ascomycota						Phylum
otu_610_size_3	otu_610	0	3	0	0	3	d:Fungi,p:Ascomycota	Fungi	Ascomycota						Phylum
otu_611_size_3	otu_611	0	3	0	0	3	d:Fungi,p:Chytridiomycota	Fungi	Chytridiomycota						Phylum
otu_612_size_3	otu_612	0	3	0	0	3	d:Fungi	Fungi	Unidentified						Domain
otu_613_size_19	otu_613	4	5	0	10	19	d:Fungi,p:Ascomycota,c:Sordariomycetes,o:Hypocreales,f:Cordycipitaceae	Fungi	Ascomycota	Sordariomycetes	Hypocreales	Cordycipitaceae			Family
otu_614_size_532	otu_614	58	204	231	39	532	d:Fungi,p:Ascomycota	Fungi	Ascomycota						Phylum
otu_615_size_1425	otu_615	174	529	660	62	1425	d:Fungi	Fungi	Unidentified						Domain
otu_616_size_12	otu_616	0	12	0	0	12	d:Fungi,p:Ascomycota,c:Leotiomycetes,o:Helotiales,f:Marthamycetaceae,g:Marthamyces,s:Marthamyces_renga	Fungi	Ascomycota	Leotiomycetes	Helotiales	Marthamycetaceae	Marthamyces	Marthamyces renga	Species
otu_617_size_3	otu_617	0	3	0	0	3	d:Fungi,p:Basidiomycota,c:Agaricomycetes,o:Boletales,f:Rhizopogonaceae,g:Rhizopogon,s:Rhizopogon_verii	Fungi	Basidiomycota	Agaricomycetes	Boletales	Rhizopogonaceae	Rhizopogon	Rhizopogon verii	Species
otu_618_size_15	otu_618	0	15	0	0	15	d:Fungi,p:Ascomycota,c:Dothideomycetes,o:Pleosporales,f:unidentified,g:unidentified,s:Pleosporales_sp	Fungi	Ascomycota	Dothideomycetes	Pleosporales				Order
otu_619_size_3	otu_619	0	3	0	0	3	d:Fungi	Fungi	Unidentified						Domain
otu_620_size_718	otu_620	110	218	374	16	718	d:Fungi	Fungi	Unidentified						Domain
otu_621_size_3	otu_621	0	3	0	0	3	d:Fungi,p:Ascomycota	Fungi	Ascomycota						Phylum
otu_622_size_11	otu_622	0	0	11	0	11	d:Fungi,p:Basidiomycota,c:Agaricomycetes,o:Auriculariales	Fungi	Basidiomycota	Agaricomycetes	Auriculariales				Order
otu_623_size_9	otu_623	0	0	5	4	9	d:Fungi,p:Ascomycota,c:Sordariomycetes,o:Hypocreales	Fungi	Ascomycota	Sordariomycetes	Hypocreales				Order
otu_624_size_5	otu_624	0	0	5	0	5	d:Fungi,p:Ascomycota,c:Sordariomycetes,o:Xylariales,f:Amphisphaeriaceae,g:Microdochium	Fungi	Ascomycota	Sordariomycetes	Xylariales	Amphisphaeriaceae	Microdochium		Genus
otu_625_size_9	otu_625	2	0	5	2	9	d:Fungi,p:Ascomycota,c:Sordariomycetes,o:Hypocreales	Fungi	Ascomycota	Sordariomycetes	Hypocreales				Order
otu_626_size_3	otu_626	0	0	3	0	3	d:Fungi,p:Ascomycota	Fungi	Ascomycota						Phylum
otu_627_size_5	otu_627	0	0	5	0	5	d:Fungi,p:Basidiomycota	Fungi	Basidiomycota						Phylum
otu_628_size_5	otu_628	0	2	3	0	5	d:Fungi	Fungi	Unidentified						Domain
otu_629_size_3	otu_629	0	0	3	0	3	d:Fungi,p:Ascomycota	Fungi	Ascomycota						Phylum
otu_630_size_18	otu_630	0	0	18	0	18	d:Fungi,p:Basidiomycota,c:Agaricostilbomycetes,o:Agaricostilbales,f:Agaricostilbaceae,g:Sterigmatomyces,s:Sterigmatomyces_halophilus	Fungi	Basidiomycota	Agaricostilbomycetes	Agaricostilbales	Agaricostilbaceae	Sterigmatomyces	Sterigmatomyces halophilus	Species
otu_631_size_9	otu_631	0	0	9	0	9	d:Fungi,p:Monoblepharomycota	Fungi	Monoblepharomycota						Phylum
otu_632_size_3	otu_632	0	0	3	0	3	d:Fungi,p:Chytridiomycota	Fungi	Chytridiomycota						Phylum
otu_633_size_28	otu_633	2	0	15	11	28	d:Fungi,p:Basidiomycota,c:Agaricomycetes,o:Agaricales,f:unidentified,g:unidentified,s:Agaricales_sp	Fungi	Basidiomycota	Agaricomycetes	Agaricales				Order
otu_634_size_9	otu_634	0	0	9	0	9	d:Fungi,p:Basidiomycota,c:Agaricomycetes,o:Thelephorales,f:Thelephoraceae,g:unidentified,s:Thelephoraceae_sp	Fungi	Basidiomycota	Agaricomycetes	Thelephorales	Thelephoraceae			Family
otu_635_size_23	otu_635	6	0	5	12	23	d:Fungi,p:Ascomycota,c:Dothideomycetes,o:Capnodiales,f:Neodevriesiaceae,g:Neodevriesia	Fungi	Ascomycota	Dothideomycetes	Capnodiales	Neodevriesiaceae	Neodevriesia		Genus
otu_636_size_5	otu_636	0	0	5	0	5	d:Fungi,p:Basidiomycota,c:Tritirachiomycetes,o:Tritirachiales,f:Tritirachiaceae,g:Tritirachium	Fungi	Basidiomycota	Tritirachiomycetes	Tritirachiales	Tritirachiaceae	Tritirachium		Genus
otu_637_size_3	otu_637	0	0	3	0	3	d:Fungi	Fungi	Unidentified						Domain
otu_638_size_3	otu_638	0	0	3	0	3	d:Fungi,p:Ascomycota,c:Dothideomycetes,o:Pleosporales,f:Pleosporaceae,g:Curvularia	Fungi	Ascomycota	Dothideomycetes	Pleosporales	Pleosporaceae	Curvularia		Genus
otu_639_size_19	otu_639	2	0	17	0	19	d:Fungi,p:Basidiomycota,c:Agaricomycetes,o:Agaricales,f:Lycoperdaceae	Fungi	Basidiomycota	Agaricomycetes	Agaricales	Lycoperdaceae			Family
otu_640_size_3	otu_640	0	0	3	0	3	d:Fungi,p:Basidiomycota	Fungi	Basidiomycota						Phylum
otu_641_size_7	otu_641	4	0	3	0	7	d:Fungi,p:Ascomycota,c:Dothideomycetes,o:Mycosphaerellales	Fungi	Ascomycota	Dothideomycetes	Mycosphaerellales				Order
otu_642_size_11	otu_642	0	0	11	0	11	d:Fungi,p:Basidiomycota	Fungi	Basidiomycota						Phylum
otu_643_size_25	otu_643	2	0	7	16	25	d:Fungi,p:Ascomycota,c:Sordariomycetes,o:Hypocreales,f:Hypocreaceae	Fungi	Ascomycota	Sordariomycetes	Hypocreales	Hypocreaceae			Family
otu_644_size_5	otu_644	0	0	5	0	5	d:Fungi,p:Ascomycota,c:Sordariomycetes,o:Sordariales,f:Sordariaceae,g:Neurospora	Fungi	Ascomycota	Sordariomycetes	Sordariales	Sordariaceae	Neurospora		Genus
otu_645_size_3	otu_645	0	0	3	0	3	d:Fungi,p:Ascomycota	Fungi	Ascomycota						Phylum
otu_646_size_3	otu_646	0	0	0	3	3	d:Fungi,p:Ascomycota	Fungi	Ascomycota						Phylum
otu_647_size_9	otu_647	0	0	0	9	9	d:Fungi	Fungi	Unidentified						Domain
otu_648_size_24	otu_648	6	0	0	18	24	d:Fungi,p:Ascomycota,c:Dothideomycetes,o:Capnodiales,f:Neodevriesiaceae	Fungi	Ascomycota	Dothideomycetes	Capnodiales	Neodevriesiaceae			Family
otu_649_size_15	otu_649	0	0	0	15	15	d:Fungi,p:Ascomycota,c:Dothideomycetes	Fungi	Ascomycota	Dothideomycetes					Class
otu_650_size_16	otu_650	0	0	0	16	16	d:Fungi,p:Chytridiomycota	Fungi	Chytridiomycota						Phylum
otu_651_size_19	otu_651	0	0	0	19	19	d:Fungi,p:Ascomycota	Fungi	Ascomycota						Phylum
otu_652_size_51	otu_652	0	0	0	51	51	d:Fungi,p:Basidiomycota	Fungi	Basidiomycota						Phylum
otu_653_size_3	otu_653	0	0	0	3	3	d:Fungi,p:Ascomycota	Fungi	Ascomycota						Phylum
otu_654_size_49	otu_654	8	4	0	37	49	d:Fungi,p:Ascomycota	Fungi	Ascomycota						Phylum
otu_655_size_3	otu_655	0	0	0	3	3	d:Fungi,p:Ascomycota	Fungi	Ascomycota						Phylum
otu_656_size_3	otu_656	0	0	0	3	3	d:Fungi	Fungi	Unidentified						Domain
otu_657_size_3	otu_657	0	0	0	3	3	d:Fungi,p:Ascomycota	Fungi	Ascomycota						Phylum
otu_658_size_6	otu_658	0	0	0	6	6	d:Fungi,p:Ascomycota,c:Sordariomycetes,o:Glomerellales,f:Plectosphaerellaceae,g:Plectosphaerella,s:Plectosphaerella_niemeijerarum	Fungi	Ascomycota	Sordariomycetes	Glomerellales	Plectosphaerellaceae	Plectosphaerella	Plectosphaerella niemeijerarum	Species
otu_659_size_15	otu_659	0	0	0	15	15	d:Fungi,p:Ascomycota,c:Dothideomycetes,o:Pleosporales	Fungi	Ascomycota	Dothideomycetes	Pleosporales				Order
otu_660_size_17	otu_660	0	0	0	17	17	d:Fungi,p:Basidiomycota,c:Agaricomycetes,o:Trechisporales,f:Trechisporales_fam_Incertae_sedis	Fungi	Basidiomycota	Agaricomycetes	Trechisporales	Trechisporales fam Incertae sedis			Family
otu_661_size_3	otu_661	0	0	0	3	3	d:Fungi,p:Ascomycota	Fungi	Ascomycota						Phylum
otu_662_size_5	otu_662	0	0	2	3	5	d:Fungi,p:Ascomycota	Fungi	Ascomycota						Domain
otu_663_size_3	otu_663	0	0	0	3	3	d:Fungii,p:Basidiomycota	Fungi	Basidiomycota						Phylum
otu_664_size_8	otu_664	2	0	0	6	8	d:Fungi,p:Ascomycota	Fungi	Ascomycota						Domain
otu_665_size_16	otu_665	0	0	0	16	16	d:Fungi,p:Ascomycota	Fungi	Ascomycota						Phylum
otu_666_size_3	otu_666	0	0	0	3	3	d:Fungi,p:Basidiomycota	Fungi	Basidiomycota						Phylum
otu_667_size_3	otu_667	0	0	0	3	3			Unidentified						Domain
otu_668_size_12	otu_668	0	0	0	12	12	d:Fungi,p:Ascomycota,c:Dothideomycetes,o:Pleosporales	Fungi	Ascomycota	Dothideomycetes	Pleosporales				Order
otu_669_size_3	otu_669	0	0	0	3	3	d:Fungi,p:Ascomycota	Fungi	Ascomycota						Phylum
otu_670_size_3	otu_670	0	0	0	3	3	d:Fungi,p:Ascomycota	Fungi	Ascomycota						Phylum
otu_671_size_3	otu_671	0	0	0	3	3	d:Fungi	Fungi	Unidentified						Domain
otu_672_size_24	otu_672	0	0	0	24	24	d:Fungi,p:Chytridiomycota	Fungi	Chytridiomycota						Phylum
otu_673_size_5	otu_673	0	0	0	5	5	d:Fungi,p:Basidiomycota	Fungi	Basidiomycota						Phylum
otu_674_size_3	otu_674	0	0	0	3	3	d:Fungi,p:Ascomycota,c:Eurotiomycetes	Fungi	Ascomycota	Eurotiomycetes					Class
otu_675_size_7	otu_675	2	0	0	5	7	d:Fungi,p:Basidiomycota,c:Atractiellomycetes,o:Atractiellales,f:Phleogenaceae,g:Atractidochium,s:Atractidochium_hillariae	Fungi	Basidiomycota	Atractiellomycetes	Atractiellales	Phleogenaceae	Atractidochium	Atractidochium hillariae	Species
otu_676_size_3	otu_676	0	0	0	3	3	d:Fungi,p:Ascomycota,c:Dothideomycetes,o:Pleosporales,f:Teichosporaceae	Fungi	Ascomycota	Dothideomycetes	Pleosporales	Teichosporaceae			Family
otu_677_size_3	otu_677	0	0	0	3	3	d:Fungi,p:Basidiomycota	Fungi	Basidiomycota						Domain
otu_678_size_5	otu_678	2	0	0	3	5	d:Fungi,p:Ascomycota	Fungi	Ascomycota						Phylum
otu_679_size_3	otu_679	0	0	0	3	3	d:Fungi,p:Ascomycota	Fungi	Ascomycota						Phylum
otu_680_size_3	otu_680	0	0	0	3	3	d:Fungi,p:Ascomycota	Fungi	Ascomycota						Phylum
otu_681_size_3	otu_681	0	0	0	3	3	d:Fungi,p:Ascomycota	Fungi	Ascomycota						Phylum
otu_682_size_13	otu_682	0	0	0	13	13	d:Fungi,p:Basidiomycota	Fungi	Basidiomycota						Phylum
otu_683_size_23	otu_683	6	0	0	17	23	d:Fungi,p:Basidiomycota	Fungi	Basidiomycota						Phylum
otu_684_size_3	otu_684	0	0	0	3	3	d:Fungi	Fungi	Unidentified						Domain
otu_685_size_15	otu_685	0	0	0	15	15	d:Fungi,p:Basidiomycota,c:Agaricomycetes,o:Auriculariales	Fungi	Basidiomycota	Agaricomycetes	Auriculariales				Order
otu_686_size_3	otu_686	0	0	0	3	3	d:Fungi,p:Basidiomycota,c:Tremellomycetes,o:Tremellales,f:Trimorphomycetaceae,g:Saitozyma,s:Saitozyma_sp	Fungi	Basidiomycota	Tremellomycetes	Tremellales	Trimorphomycetaceae	Saitozyma	Saitozyma sp	Species
otu_687_size_3	otu_687	0	0	0	3	3	d:Fungi,p:Basidiomycota	Fungi	Basidiomycota						Phylum
otu_688_size_3	otu_688	0	0	0	3	3	d:Fungi	Fungi	Unidentified						Domain
otu_689_size_5	otu_689	0	0	0	5	5	d:Fungi,p:Ascomycota	Fungi	Ascomycota						Phylum
otu_690_size_5	otu_690	0	0	0	5	5	d:Fungi,p:Basidiomycota	Fungi	Basidiomycota						Phylum
otu_691_size_7	otu_691	0	0	0	7	7	d:Fungi,p:Basidiomycota,c:Tremellomycetes,o:Tremellales	Fungi	Basidiomycota	Tremellomycetes	Tremellales				Order
otu_692_size_3	otu_692	0	0	0	3	3	d:Fungi,p:Ascomycota	Fungi	Ascomycota						Phylum
otu_693_size_20	otu_693	0	0	0	20	20	d:Fungi,p:Basidiomycota,c:Tremellomycetes,o:Tremellales,f:Rhynchogastremataceae,g:Papiliotrema,s:Papiliotrema_fusca	Fungi	Basidiomycota	Tremellomycetes	Tremellales	Rhynchogastremataceae	Papiliotrema	Papiliotrema fusca	Species
otu_694_size_3	otu_694	0	0	0	3	3	d:Fungi,p:Basidiomycota,c:Exobasidiomycetes,o:Exobasidiales,f:Brachybasidiaceae,g:Meira,s:Meira_miltonrushii	Fungi	Basidiomycota	Exobasidiomycetes	Exobasidiales	Brachybasidiaceae	Meira	Meira miltonrushii	Species
otu_695_size_3	otu_695	0	0	0	3	3	d:Fungi	Fungi	Unidentified						Domain
otu_696_size_5	otu_696	0	0	0	5	5	d:Fungi,p:Ascomycota	Fungi	Ascomycota						Phylum
otu_697_size_5	otu_697	0	0	0	5	5	d:Fungi,p:Basidiomycota	Fungi	Basidiomycota						Phylum
otu_698_size_30	otu_698	0	0	0	30	30	d:Fungi,p:Ascomycota,c:Dothideomycetes,o:Pleosporales,f:Lophiostomataceae	Fungi	Ascomycota	Dothideomycetes	Pleosporales	Lophiostomataceae			Family
otu_699_size_9	otu_699	0	0	0	9	9	d:Fungi,p:Ascomycota,c:Sordariomycetes	Fungi	Ascomycota	Sordariomycetes					Class
otu_700_size_14	otu_700	0	0	0	14	14	d:Fungi,p:Basidiomycota	Fungi	Basidiomycota						Phylum
otu_701_size_3	otu_701	0	0	0	3	3	d:Fungi,p:Basidiomycota	Fungi	Basidiomycota						Phylum
otu_702_size_5	otu_702	0	0	0	5	5	d:Fungi,p:Chytridiomycota	Fungi	Chytridiomycota						Phylum
otu_703_size_12	otu_703	0	0	0	12	12	d:Fungi,p:Ascomycota,c:Sordariomycetes,o:Hypocreales,f:Bionectriaceae,g:Clonostachys	Fungi	Ascomycota	Sordariomycetes	Hypocreales	Bionectriaceae	Clonostachys		Genus
otu_704_size_9	otu_704	0	0	0	9	9	d:Fungi,p:Chytridiomycota,c:Rhizophydiomycetes,o:Rhizophydiales,f:unidentified,g:unidentified,s:Rhizophydiales_sp	Fungi	Chytridiomycota	Rhizophydiomycetes	Rhizophydiales				Order
otu_705_size_14	otu_705	0	0	0	14	14	d:Fungi,p:Basidiomycota	Fungi	Basidiomycota						Phylum
otu_706_size_17	otu_706	0	0	0	17	17	d:Fungi,p:Basidiomycota,c:Ustilaginomycetes,o:Ustilaginales,f:Ustilaginaceae,g:Moesziomyces,s:Moesziomyces_aphidis	Fungi	Basidiomycota	Ustilaginomycetes	Ustilaginales	Ustilaginaceae	Moesziomyces	Moesziomyces aphidis	Species
otu_707_size_9	otu_707	0	0	0	9	9	d:Fungi,p:Ascomycota	Fungi	Ascomycota						Phylum
otu_708_size_9	otu_708	0	0	0	9	9	d:Fungi,p:Ascomycota	Fungi	Ascomycota						Phylum
otu_709_size_11	otu_709	2	0	4	5	11	d:Fungi,p:Ascomycota,c:Sordariomycetes,o:Hypocreales	Fungi	Ascomycota	Sordariomycetes	Hypocreales				Order
otu_710_size_136	otu_710	0	0	0	136	136	d:Fungi,p:Ascomycota,c:Dothideomycetes,o:Pleosporales	Fungi	Ascomycota	Dothideomycetes	Pleosporales				Order
otu_711_size_3	otu_711	0	0	0	3	3	d:Fungi,p:Ascomycota,c:Dothideomycetes	Fungi	Ascomycota	Dothideomycetes					Class
otu_712_size_3	otu_712	0	0	0	3	3	d:Fungi	Fungi	Unidentified						Domain
otu_713_size_5	otu_713	0	0	0	5	5	d:Fungi,p:Chytridiomycota	Fungi	Chytridiomycota						Phylum
otu_714_size_15	otu_714	0	0	0	15	15	d:Fungi,p:Ascomycota	Fungi	Ascomycota						Phylum
otu_715_size_15	otu_715	0	0	0	15	15	d:Fungi,p:Ascomycota,c:Dothideomycetes	Fungi	Ascomycota	Dothideomycetes					Class
otu_716_size_9	otu_716	0	0	0	9	9	d:Fungi,p:Ascomycota,c:Dothideomycetes,o:Pleosporales	Fungi	Ascomycota	Dothideomycetes	Pleosporales				Order
otu_717_size_5	otu_717	0	0	0	5	5	d:Fungi,p:Ascomycota	Fungi	Ascomycota						Phylum
otu_718_size_19	otu_718	6	0	2	11	19	d:Fungi,p:Ascomycota,c:Dothideomycetes,o:Capnodiales,f:Neodevriesiaceae,g:Neodevriesia	Fungi	Ascomycota	Dothideomycetes	Capnodiales	Neodevriesiaceae	Neodevriesia		Genus
otu_719_size_5	otu_719	0	0	0	5	5	d:Fungi,p:Ascomycota	Fungi	Ascomycota						Phylum
otu_720_size_3	otu_720	0	0	0	3	3	d:Fungi,p:Ascomycota,c:Eurotiomycetes,o:Chaetothyriales	Fungi	Ascomycota	Eurotiomycetes	Chaetothyriales				Order
otu_721_size_218	otu_721	32	0	2	184	218	d:Fungi,p:Ascomycota	Fungi	Ascomycota						Phylum
otu_722_size_5	otu_722	0	0	0	5	5	d:Fungi,p:Ascomycota	Fungi	Ascomycota						Phylum
otu_723_size_19	otu_723	0	0	0	19	19	d:Fungi,p:Ascomycota,c:Dothideomycetes,o:Pleosporales,f:Didymellaceae	Fungi	Ascomycota	Dothideomycetes	Pleosporales	Didymellaceae			Family
otu_724_size_5	otu_724	0	0	0	5	5	d:Fungi,p:Ascomycota	Fungi	Ascomycota						Phylum
otu_725_size_12	otu_725	2	0	2	8	12	d:Fungi,p:Basidiomycota,c:unidentified	Fungi	Basidiomycota						Phylum
otu_726_size_11	otu_726	0	0	0	11	11	d:Fungi	Fungi	Unidentified						Domain
otu_727_size_36	otu_727	0	0	0	36	36	d:Fungi,p:Basidiomycota	Fungi	Basidiomycota						Phylum
otu_728_size_3	otu_728	0	0	0	3	3	d:Fungi,p:Ascomycota	Fungi	Ascomycota						Phylum
otu_729_size_3	otu_729	0	0	0	3	3	d:Fungi,p:Ascomycota	Fungi	Ascomycota						Phylum
otu_730_size_19	otu_730	0	0	0	19	19	d:Fungi,p:Basidiomycota,c:unidentified	Fungi	Basidiomycota						Phylum
otu_731_size_11	otu_731	0	0	0	11	11	d:Fungi,p:Ascomycota,c:Eurotiomycetes	Fungi	Ascomycota	Eurotiomycetes					Class
otu_732_size_9	otu_732	0	0	0	9	9	d:Fungi,p:Basidiomycota	Fungi	Basidiomycota						Phylum
otu_733_size_3	otu_733	0	0	0	3	3	d:Fungi,p:Chytridiomycota	Fungi	Chytridiomycota						Phylum
otu_734_size_8	otu_734	0	0	0	8	8	d:Fungi	Fungi	Unidentified						Domain
otu_735_size_24	otu_735	0	0	0	24	24	d:Fungi,p:Basidiomycota	Fungi	Basidiomycota						Phylum
otu_736_size_9	otu_736	0	0	0	9	9	d:Fungi,p:Chytridiomycota,c:GS13,o:unidentified,f:unidentified,g:unidentified,s:GS13_sp	Fungi	Chytridiomycota						Phylum
otu_737_size_3	otu_737	0	0	0	3	3	d:Fungi,p:Ascomycota,c:Sordariomycetes	Fungi	Ascomycota	Sordariomycetes					Class
otu_738_size_5	otu_738	0	0	0	5	5	d:Fungi,p:Ascomycota,c:Sordariomycetes,o:Xylariales	Fungi	Ascomycota	Sordariomycetes	Xylariales				Order
otu_739_size_3	otu_739	0	0	0	3	3	d:Fungi,p:Ascomycota	Fungi	Ascomycota						Phylum
otu_740_size_3	otu_740	0	0	0	3	3	d:Fungi	Fungi	Unidentified						Domain
otu_741_size_3	otu_741	0	0	0	3	3	d:Fungi,p:Ascomycota	Fungi	Ascomycota						Phylum
otu_742_size_5	otu_742	0	0	0	5	5	d:Fungi,p:Ascomycota	Fungi	Ascomycota						Phylum
otu_743_size_4	otu_743	4	0	0	0	4	d:Fungi,p:Chytridiomycota	Fungi	Chytridiomycota						Phylum
otu_744_size_2	otu_744	2	0	0	0	2	d:Fungi,p:Ascomycota	Fungi	Ascomycota						Domain
otu_745_size_16	otu_745	16	0	0	0	16	d:Fungi,p:Chytridiomycota,c:Rhizophydiomycetes,o:Rhizophydiales	Fungi	Chytridiomycota	Rhizophydiomycetes	Rhizophydiales				Order
otu_746_size_14	otu_746	6	2	4	2	14	d:Fungi,p:Basidiomycota	Fungi	Basidiomycota						Phylum
otu_747_size_14	otu_747	6	0	4	4	14	d:Fungi	Fungi	Unidentified						Domain
otu_748_size_3436	otu_748	666	1084	1236	450	3436	d:Fungi,p:Ascomycota	Fungi	Ascomycota						Phylum
otu_749_size_2	otu_749	2	0	0	0	2	d:Fungi,p:Ascomycota,c:Dothideomycetes,o:Pleosporales,f:Didymosphaeriaceae	Fungi	Ascomycota	Dothideomycetes	Pleosporales	Didymosphaeriaceae			Family
otu_750_size_4	otu_750	2	0	0	2	4	d:Fungi,p:Ascomycota	Fungi	Ascomycota						Phylum
otu_751_size_2	otu_751	2	0	0	0	2	d:Fungi,p:Ascomycota	Fungi	Ascomycota						Phylum
otu_752_size_4	otu_752	4	0	0	0	4	d:Fungi,p:Ascomycota,c:Dothideomycetes,o:Pleosporales	Fungi	Ascomycota	Dothideomycetes	Pleosporales				Order
otu_753_size_4	otu_753	4	0	0	0	4	d:Fungi,p:Ascomycota	Fungi	Ascomycota						Phylum
otu_754_size_6	otu_754	2	2	2	0	6	d:Fungi,p:Ascomycota	Fungi	Ascomycota						Phylum
otu_755_size_6	otu_755	6	0	0	0	6	d:Fungi,p:Ascomycota,c:Sordariomycetes,o:Glomerellales,f:Glomerellaceae,g:Colletotrichum	Fungi	Ascomycota	Sordariomycetes	Glomerellales	Glomerellaceae	Colletotrichum		Genus
otu_756_size_10	otu_756	4	0	0	6	10	d:Fungi,p:Ascomycota	Fungi	Ascomycota						Phylum
otu_757_size_50	otu_757	10	0	0	40	50	d:Fungi,p:Ascomycota	Fungi	Ascomycota						Domain
otu_758_size_8	otu_758	8	0	0	0	8	d:Fungi,p:Ascomycota,c:Sordariomycetes,o:Trichosphaeriales,f:Trichosphaeriaceae,g:Nigrospora	Fungi	Ascomycota	Sordariomycetes	Trichosphaeriales	Trichosphaeriaceae	Nigrospora		Genus
otu_759_size_204	otu_759	36	80	82	6	204	d:Fungi	Fungi	Basidiomycota						Domain
otu_760_size_2	otu_760	2	0	0	0	2	d:Fungi,p:Basidiomycota	Fungi	Basidiomycota						Phylum
otu_761_size_2	otu_761	2	0	0	0	2	d:Fungi,p:Basidiomycota,c:Agaricomycetes,o:Hymenochaetales,f:Rickenellaceae,g:Peniophorella	Fungi	Basidiomycota	Agaricomycetes	Hymenochaetales	Rickenellaceae	Peniophorella		Genus
otu_762_size_2	otu_762	2	0	0	0	2	d:Fungi,p:Ascomycota	Fungi	Ascomycota						Phylum
otu_763_size_4	otu_763	4	0	0	0	4	d:Fungi,p:Ascomycota,c:Sordariomycetes,o:Hypocreales	Fungi	Ascomycota	Sordariomycetes	Hypocreales				Order
otu_764_size_4	otu_764	4	0	0	0	4	d:Fungi,p:Ascomycota,c:Dothideomycetes,o:Tubeufiales,f:Tubeufiaceae,g:unidentified,s:Tubeufiaceae_sp	Fungi	Ascomycota	Dothideomycetes	Tubeufiales	Tubeufiaceae			Family
otu_765_size_2	otu_765	2	0	0	0	2	d:Fungi,p:Ascomycota,c:Dothideomycetes,o:Pleosporales,f:Neopyrenochaetaceae,g:Neopyrenochaeta	Fungi	Ascomycota	Dothideomycetes	Pleosporales	Neopyrenochaetaceae	Neopyrenochaeta		Genus
otu_766_size_6	otu_766	6	0	0	0	6	d:Fungi	Fungi	Unidentified						Domain
otu_767_size_16	otu_767	2	0	0	14	16	d:Fungi,p:Ascomycota	Fungi	Ascomycota						Phylum
otu_768_size_4	otu_768	4	0	0	0	4	d:Fungi,p:Ascomycota,c:Sordariomycetes,o:Coniochaetales	Fungi	Ascomycota	Sordariomycetes	Coniochaetales				Order
otu_769_size_2	otu_769	2	0	0	0	2	d:Fungi,p:Ascomycota	Fungi	Ascomycota						Phylum
otu_770_size_2	otu_770	2	0	0	0	2	d:Fungi,p:Ascomycota,c:Eurotiomycetes,o:Chaetothyriales,f:Trichomeriaceae	Fungi	Ascomycota	Eurotiomycetes	Chaetothyriales	Trichomeriaceae			Family
otu_771_size_2	otu_771	2	0	0	0	2	d:Fungi,p:Ascomycota,c:Dothideomycetes	Fungi	Ascomycota	Dothideomycetes					Class
otu_772_size_2	otu_772	2	0	0	0	2	d:Fungi,p:Ascomycota	Fungi	Ascomycota						Domain
otu_773_size_6	otu_773	4	0	0	2	6	d:Fungi,p:Ascomycota,c:Sordariomycetes,o:Hypocreales,f:Nectriaceae,g:Fusarium	Fungi	Ascomycota	Sordariomycetes	Hypocreales	Nectriaceae	Fusarium		Genus
otu_774_size_2	otu_774	2	0	0	0	2	d:Fungi,p:Basidiomycota,c:Malasseziomycetes,o:Malasseziales,f:Malasseziaceae,g:Malassezia	Fungi	Basidiomycota	Malasseziomycetes	Malasseziales	Malasseziaceae	Malassezia		Genus
otu_775_size_2	otu_775	2	0	0	0	2	d:Fungi,p:Chytridiomycota	Fungi	Chytridiomycota						Phylum
otu_776_size_2	otu_776	2	0	0	0	2	d:Fungi	Fungi	Unidentified						Domain
otu_777_size_4	otu_777	4	0	0	0	4	d:Fungi,p:Basidiomycota	Fungi	Basidiomycota						Phylum
otu_778_size_2	otu_778	2	0	0	0	2	d:Fungi,p:Basidiomycota	Fungi	Basidiomycota						Phylum
otu_779_size_50	otu_779	42	4	2	2	50	d:Fungi,p:Ascomycota,c:Dothideomycetes,o:Pleosporales,f:Didymellaceae	Fungi	Ascomycota	Dothideomycetes	Pleosporales	Didymellaceae			Family
otu_780_size_2	otu_780	2	0	0	0	2	d:Fungi,p:Basidiomycota	Fungi	Basidiomycota						Phylum
otu_781	otu_781	370	478	490	236	1574	d:Fungi,p:Ascomycota	Fungi	Ascomycota						Phylum
otu_782_size_2	otu_782	2	0	0	0	2	d:Fungi,p:Chytridiomycota,c:unidentified,o:unidentified,f:unidentified,g:unidentified,s:Chytridiomycota_sp	Fungi	Chytridiomycota						Phylum
otu_783_size_2	otu_783	2	0	0	0	2	d:Fungi,p:Ascomycota,c:Sordariomycetes,o:Diaporthales	Fungi	Ascomycota	Sordariomycetes	Diaporthales				Order
otu_784_size_2	otu_784	2	0	0	0	2	d:Fungi,p:Ascomycota	Fungi	Ascomycota						Phylum
otu_785_size_2	otu_785	2	0	0	0	2	d:Fungi	Fungi	Unidentified						Domain
otu_786_size_4	otu_786	2	0	0	2	4	d:Fungi,p:Ascomycota	Fungi	Ascomycota						Phylum
otu_787_size_2	otu_787	2	0	0	0	2	d:Fungi,p:Basidiomycota,c:Agaricomycetes,o:Hymenochaetales,f:Schizoporaceae,g:Xylodon,s:Xylodon_flaviporus	Fungi	Basidiomycota	Agaricomycetes	Hymenochaetales	Schizoporaceae	Xylodon	Xylodon flaviporus	Species
otu_788_size_2	otu_788	2	0	0	0	2	d:Fungi,p:Ascomycota	Fungi	Ascomycota						Phylum
otu_789_size_2	otu_789	2	0	0	0	2	d:Fungi,p:Ascomycota,c:Eurotiomycetes,o:Chaetothyriales	Fungi	Ascomycota	Eurotiomycetes	Chaetothyriales				Order
otu_790_size_34	otu_790	34	0	0	0	34	d:Fungi,p:Ascomycota,c:Dothideomycetes,o:Pleosporales,f:Phaeosphaeriaceae	Fungi	Ascomycota	Dothideomycetes	Pleosporales	Phaeosphaeriaceae			Family
otu_791_size_6	otu_791	2	0	0	4	6	d:Fungi,p:Ascomycota	Fungi	Ascomycota						Phylum
otu_792_size_2	otu_792	2	0	0	0	2	d:Fungi,p:Ascomycota	Fungi	Ascomycota						Phylum
otu_793_size_2	otu_793	2	0	0	0	2	d:Fungi,p:Ascomycota	Fungi	Ascomycota						Phylum
otu_794_size_2	otu_794	2	0	0	0	2	d:Fungi,p:Ascomycota,c:Sordariomycetes,o:unidentified	Fungi	Ascomycota	Sordariomycetes					Class
otu_795_size_2	otu_795	2	0	0	0	2	d:Fungi,p:Ascomycota	Fungi	Ascomycota						Phylum
otu_796_size_4	otu_796	2	0	0	2	4	d:Fungi,p:Ascomycota	Fungi	Ascomycota						Phylum
otu_797_size_2	otu_797	2	0	0	0	2	d:Fungi,p:Basidiomycota	Fungi	Basidiomycota						Phylum
otu_798_size_2	otu_798	2	0	0	0	2	d:Fungi,p:Ascomycota	Fungi	Ascomycota						Phylum
otu_799_size_2	otu_799	2	0	0	0	2	d:Fungi,p:Ascomycota	Fungi	Ascomycota						Phylum
otu_800_size_2	otu_800	2	0	0	0	2	d:Fungi,p:Basidiomycota,c:Agaricomycetes,o:Polyporales,f:Phanerochaetaceae,g:Phlebiopsis,s:Phlebiopsis_sp	Fungi	Basidiomycota	Agaricomycetes	Polyporales	Phanerochaetaceae	Phlebiopsis	Phlebiopsis sp	Species
otu_801_size_8	otu_801	2	0	0	6	8	d:Fungi,p:Ascomycota,c:Dothideomycetes,o:Pleosporales,f:unidentified,g:unidentified,s:Pleosporales_sp	Fungi	Ascomycota	Dothideomycetes	Pleosporales				Order
otu_802_size_2	otu_802	2	0	0	0	2	d:Fungi,p:Ascomycota	Fungi	Ascomycota						Phylum
otu_803_size_2	otu_803	2	0	0	0	2	d:Fungi,p:Ascomycota	Fungi	Ascomycota						Phylum
otu_804_size_4	otu_804	2	0	0	2	4	d:Fungi,p:Ascomycota,c:Sordariomycetes,o:Xylariales,f:Apiosporaceae,g:Apiospora	Fungi	Ascomycota	Sordariomycetes	Xylariales	Apiosporaceae	Apiospora		Genus
otu_805_size_2	otu_805	2	0	0	0	2	d:Fungi,p:Ascomycota	Fungi	Ascomycota						Phylum
otu_806_size_2	otu_806	2	0	0	0	2	d:Fungi,p:Ascomycota	Fungi	Ascomycota						Phylum
otu_807_size_2	otu_807	2	0	0	0	2	d:Fungi,p:Ascomycota	Fungi	Ascomycota						Phylum
otu_808_size_70	otu_808	8	26	22	14	70	d:Fungi	Fungi	Unidentified						Domain
otu_809_size_2	otu_809	2	0	0	0	2	d:Fungi,p:Ascomycota	Fungi	Ascomycota						Phylum
otu_810_size_2	otu_810	2	0	0	0	2	d:Fungi,p:Ascomycota,c:Sordariomycetes,o:Glomerellales,f:Glomerellaceae,g:Colletotrichum	Fungi	Ascomycota	Sordariomycetes	Glomerellales	Glomerellaceae	Colletotrichum		Genus
otu_811_size_2	otu_811	2	0	0	0	2	d:Fungi,p:Ascomycota	Fungi	Ascomycota						Phylum
otu_812_size_2	otu_812	2	0	0	0	2	d:Fungi,p:Basidiomycota	Fungi	Basidiomycota						Phylum
otu_813_size_2	otu_813	2	0	0	0	2	d:Fungi,p:Ascomycota,c:Eurotiomycetes,o:Chaetothyriales,f:Cyphellophoraceae,g:Cyphellophora,s:Cyphellophora_livistonae	Fungi	Ascomycota	Eurotiomycetes	Chaetothyriales	Cyphellophoraceae	Cyphellophora	Cyphellophora livistonae	Species
otu_814_size_2	otu_814	2	0	0	0	2	d:Fungi,p:Ascomycota	Fungi	Ascomycota						Phylum
otu_815_size_2	otu_815	2	0	0	0	2	d:Fungi	Fungi	Unidentified						Domain
otu_816_size_2	otu_816	2	0	0	0	2	d:Fungi	Fungi	Unidentified						Domain
otu_817_size_2	otu_817	2	0	0	0	2	d:Fungi,p:Basidiomycota	Fungi	Basidiomycota						Phylum
otu_818_size_2	otu_818	2	0	0	0	2	d:Fungi,p:Ascomycota	Fungi	Ascomycota						Phylum
otu_819_size_2	otu_819	2	0	0	0	2	d:Fungi,p:Ascomycota	Fungi	Ascomycota						Phylum
otu_820_size_22	otu_820	4	0	0	18	22	d:Fungi,p:Ascomycota	Fungi	Ascomycota						Phylum
otu_821_size_2	otu_821	2	0	0	0	2	d:Fungi,p:Basidiomycota	Fungi	Basidiomycota						Domain
otu_822_size_2	otu_822	2	0	0	0	2	d:Fungi,p:Basidiomycota	Fungi	Basidiomycota						Phylum
otu_823_size_2	otu_823	2	0	0	0	2	d:Fungi,p:Ascomycota	Fungi	Ascomycota						Phylum
otu_824_size_2	otu_824	2	0	0	0	2	d:Fungi,p:Ascomycota	Fungi	Ascomycota						Phylum
otu_825_size_2	otu_825	2	0	0	0	2	d:Fungi,p:Chytridiomycota	Fungi	Chytridiomycota						Phylum
otu_826_size_2	otu_826	2	0	0	0	2	d:Fungi,p:Ascomycota	Fungi	Ascomycota						Phylum
otu_827_size_2	otu_827	2	0	0	0	2	d:Fungi,p:Basidiomycota	Fungi	Basidiomycota						Phylum
otu_828_size_8	otu_828	8	0	0	0	8	d:Fungi,p:Basidiomycota,c:Agaricomycetes	Fungi	Basidiomycota	Agaricomycetes					Class
otu_829_size_2	otu_829	2	0	0	0	2	d:Fungi,p:Ascomycota	Fungi	Ascomycota						Phylum
otu_830_size_2	otu_830	2	0	0	0	2	d:Fungi	Fungi	Unidentified						Domain
otu_831_size_2	otu_831	2	0	0	0	2	d:Fungi,p:Ascomycota	Fungi	Ascomycota						Phylum
otu_832_size_2	otu_832	2	0	0	0	2	d:Fungi	Fungi	Unidentified						Domain
otu_833_size_2	otu_833	2	0	0	0	2	d:Fungi,p:Ascomycota	Fungi	Ascomycota						Phylum
otu_834_size_2	otu_834	2	0	0	0	2	d:Fungi	Fungi	Unidentified						Domain
otu_835_size_2	otu_835	2	0	0	0	2	d:Fungi	Fungi	Unidentified						Domain
otu_836_size_2	otu_836	2	0	0	0	2	d:Fungi	Fungi	Unidentified						Domain
otu_837_size_2	otu_837	2	0	0	0	2	d:Fungi	Fungi	Unidentified						Domain
otu_838_size_2	otu_838	2	0	0	0	2	d:Fungi,p:Basidiomycota	Fungi	Basidiomycota						Phylum
otu_839_size_2	otu_839	2	0	0	0	2	d:Fungi,p:Basidiomycota	Fungi	Basidiomycota						Phylum
otu_840_size_2	otu_840	2	0	0	0	2	d:Fungi,p:Ascomycota	Fungi	Ascomycota						Phylum
otu_841_size_2	otu_841	2	0	0	0	2	d:Fungi,p:Ascomycota	Fungi	Ascomycota						Phylum
otu_842_size_2	otu_842	2	0	0	0	2	d:Fungi	Fungi	Unidentified						Domain
otu_843_size_2	otu_843	2	0	0	0	2	d:Fungi,p:Ascomycota	Fungi	Ascomycota						Phylum
otu_844_size_2	otu_844	2	0	0	0	2	d:Fungi	Fungi	Unidentified						Domain
otu_845_size_2	otu_845	2	0	0	0	2	d:Fungi,p:Ascomycota	Fungi	Ascomycota						Phylum
otu_846_size_14	otu_846	2	0	0	12	14	d:Fungi,p:Chytridiomycota	Fungi	Chytridiomycota						Phylum
otu_847_size_2	otu_847	2	0	0	0	2	d:Fungi,p:Ascomycota	Fungi	Ascomycota						Phylum
otu_848_size_2	otu_848	2	0	0	0	2	d:Fungi,p:Ascomycota	Fungi	Ascomycota						Phylum
otu_849_size_2	otu_849	2	0	0	0	2	d:Fungi,p:Chytridiomycota	Fungi	Chytridiomycota						Phylum
otu_850_size_4	otu_850	4	0	0	0	4	d:Fungi,p:Ascomycota	Fungi	Ascomycota						Phylum
otu_851_size_2	otu_851	2	0	0	0	2	d:Fungi,p:Ascomycota,c:Dothideomycetes	Fungi	Ascomycota	Dothideomycetes					Class
otu_852_size_6	otu_852	6	0	0	0	6	d:Fungi,p:Basidiomycota	Fungi	Basidiomycota						Phylum
otu_853_size_2	otu_853	2	0	0	0	2	d:Fungi,p:Ascomycota	Fungi	Ascomycota						Domain
otu_854_size_2	otu_854	2	0	0	0	2	d:Fungi,p:Ascomycota	Fungi	Ascomycota						Phylum
otu_855_size_2	otu_855	2	0	0	0	2	d:Fungi,p:Basidiomycota	Fungi	Basidiomycota						Phylum
otu_856_size_4	otu_856	4	0	0	0	4	d:Fungi	Fungi	Unidentified						Domain
otu_857_size_2	otu_857	2	0	0	0	2	d:Fungi,p:Ascomycota	Fungi	Ascomycota						Phylum
otu_858_size_2	otu_858	2	0	0	0	2	d:Fungi,p:Basidiomycota	Fungi	Basidiomycota						Phylum
otu_859_size_2	otu_859	2	0	0	0	2	d:Fungi,p:Basidiomycota	Fungi	Basidiomycota						Phylum
otu_860_size_2	otu_860	2	0	0	0	2	d:Fungi	Fungi	Unidentified						Domain
otu_861_size_2	otu_861	2	0	0	0	2	d:Fungi,p:Ascomycota	Fungi	Ascomycota						Phylum
otu_862_size_2	otu_862	2	0	0	0	2	d:Fungi,p:Ascomycota	Fungi	Ascomycota						Phylum
otu_863_size_2	otu_863	2	0	0	0	2	d:Fungi,p:Ascomycota	Fungi	Ascomycota						Phylum
otu_864_size_22	otu_864	6	4	2	10	22	d:Fungi,p:Ascomycota,c:Sordariomycetes,o:Hypocreales,f:Hypocreaceae,g:Trichoderma	Fungi	Ascomycota	Sordariomycetes	Hypocreales	Hypocreaceae	Trichoderma		Genus
otu_865_size_2	otu_865	2	0	0	0	2	d:Fungi	Fungi	Unidentified						Domain
otu_866_size_16	otu_866	8	0	0	8	16	d:Fungi,p:Ascomycota	Fungi	Ascomycota						Phylum
otu_867_size_2	otu_867	2	0	0	0	2	d:Fungi	Fungi	Unidentified						Domain
otu_868_size_2	otu_868	2	0	0	0	2	d:Fungi,p:Ascomycota	Fungi	Ascomycota						Phylum
otu_869_size_2	otu_869	2	0	0	0	2	d:Fungi,p:Basidiomycota	Fungi	Basidiomycota						Phylum
otu_870_size_2	otu_870	2	0	0	0	2	d:Fungi,p:Ascomycota	Fungi	Ascomycota						Domain
otu_871_size_2	otu_871	2	0	0	0	2	d:Fungi	Fungi	Unidentified						Domain
otu_872_size_2	otu_872	2	0	0	0	2	d:Fungi,p:Ascomycota	Fungi	Ascomycota						Phylum
otu_873_size_2	otu_873	2	0	0	0	2	d:Fungi,p:Ascomycota	Fungi	Ascomycota						Phylum
otu_874_size_2	otu_874	2	0	0	0	2	d:Fungi,p:Ascomycota	Fungi	Ascomycota						Phylum
otu_875_size_2	otu_875	2	0	0	0	2	d:Fungi	Fungi	Unidentified						Domain
otu_876_size_2	otu_876	2	0	0	0	2	d:Fungi,p:Ascomycota	Fungi	Ascomycota						Phylum
otu_877_size_2	otu_877	2	0	0	0	2	d:Fungi	Fungi	Unidentified						Domain
otu_878_size_6	otu_878	6	0	0	0	6	d:Fungi,p:Basidiomycota,c:Agaricomycetes,o:Corticiales	Fungi	Basidiomycota	Agaricomycetes	Corticiales				Order
otu_879_size_2	otu_879	2	0	0	0	2	d:Fungi,p:Ascomycota	Fungi	Ascomycota						Phylum
otu_880_size_2	otu_880	2	0	0	0	2	d:Fungi,p:Chytridiomycota	Fungi	Chytridiomycota						Phylum
otu_881_size_2	otu_881	2	0	0	0	2	d:Fungi	Fungi	Unidentified						Domain
otu_882_size_2	otu_882	2	0	0	0	2	d:Fungi,p:Basidiomycota	Fungi	Basidiomycota						Phylum
otu_883_size_2	otu_883	2	0	0	0	2	d:Fungi,p:Chytridiomycota	Fungi	Chytridiomycota						Phylum
otu_884_size_2	otu_884	2	0	0	0	2	d:Fungi,p:Ascomycota	Fungi	Ascomycota						Phylum
otu_885_size_2	otu_885	2	0	0	0	2	d:Fungi,p:Ascomycota	Fungi	Ascomycota						Phylum
otu_886_size_2	otu_886	2	0	0	0	2	d:Fungi	Fungi	Unidentified						Domain
otu_887_size_2	otu_887	2	0	0	0	2	d:Fungi,p:Basidiomycota	Fungi	Basidiomycota						Phylum
otu_888_size_2	otu_888	2	0	0	0	2	d:Fungi,p:Ascomycota	Fungi	Ascomycota						Phylum
otu_889_size_2	otu_889	2	0	0	0	2	d:Fungi,p:Ascomycota	Fungi	Ascomycota						Phylum
otu_890_size_2	otu_890	2	0	0	0	2	d:Fungi	Fungi	Unidentified						Domain
otu_891_size_2	otu_891	2	0	0	0	2	d:Fungi	Fungi	Unidentified						Domain
otu_892_size_4	otu_892	4	0	0	0	4	d:Fungi,p:Ascomycota,c:Sordariomycetes,o:Hypocreales,f:Nectriaceae,g:Fusarium,s:Fusarium_fujikuroi	Fungi	Ascomycota	Sordariomycetes	Hypocreales	Nectriaceae	Fusarium	Fusarium fujikuroi	Species
otu_893_size_2	otu_893	2	0	0	0	2	d:Fungi,p:Ascomycota	Fungi	Ascomycota						Phylum
otu_894_size_2	otu_894	2	0	0	0	2	d:Fungi,p:Ascomycota	Fungi	Ascomycota						Phylum
otu_895_size_2	otu_895	2	0	0	0	2	d:Fungi,p:Ascomycota	Fungi	Ascomycota						Phylum
otu_896_size_2	otu_896	2	0	0	0	2	d:Fungi,p:Ascomycota	Fungi	Ascomycota						Phylum
otu_897_size_2	otu_897	2	0	0	0	2	d:Fungi,p:Ascomycota	Fungi	Ascomycota						Phylum
otu_898_size_2	otu_898	2	0	0	0	2	d:Fungi,p:Ascomycota	Fungi	Ascomycota						Phylum
otu_899_size_2	otu_899	2	0	0	0	2	d:Fungi,p:Basidiomycota	Fungi	Basidiomycota						Phylum
otu_900_size_2	otu_900	2	0	0	0	2	d:Fungi,p:Chytridiomycota	Fungi	Chytridiomycota						Phylum
otu_901_size_2	otu_901	2	0	0	0	2	d:Fungi,p:Ascomycota	Fungi	Ascomycota						Phylum
otu_902_size_2	otu_902	2	0	0	0	2	d:Fungi,p:Basidiomycota	Fungi	Basidiomycota						Phylum
otu_903_size_2	otu_903	2	0	0	0	2	d:Fungi,p:Ascomycota	Fungi	Ascomycota						Phylum
otu_904_size_2	otu_904	2	0	0	0	2	d:Fungi,p:Ascomycota	Fungi	Ascomycota						Phylum
otu_905_size_2	otu_905	2	0	0	0	2	d:Fungi	Fungi	Unidentified						Domain
otu_906_size_2	otu_906	2	0	0	0	2	d:Fungi,p:Ascomycota	Fungi	Ascomycota						Phylum
otu_907_size_2	otu_907	2	0	0	0	2	d:Fungi,p:Ascomycota	Fungi	Ascomycota						Phylum
otu_908_size_2	otu_908	2	0	0	0	2	d:Fungi,p:Chytridiomycota	Fungi	Chytridiomycota						Phylum
otu_909_size_2	otu_909	2	0	0	0	2	d:Fungi	Fungi	Unidentified						Domain
otu_910_size_2	otu_910	2	0	0	0	2	d:Fungi,p:Basidiomycota	Fungi	Basidiomycota						Phylum
otu_911_size_2	otu_911	2	0	0	0	2	d:Fungi,p:Ascomycota	Fungi	Ascomycota						Phylum
otu_912_size_14	otu_912	12	2	0	0	14	d:Fungi,p:Ascomycota,c:Sordariomycetes,o:Hypocreales,f:Cordycipitaceae	Fungi	Ascomycota	Sordariomycetes	Hypocreales	Cordycipitaceae			Family
otu_913_size_12	otu_913	12	0	0	0	12	d:Fungi,p:Chytridiomycota	Fungi	Chytridiomycota						Phylum
otu_914_size_2	otu_914	2	0	0	0	2	d:Fungi	Fungi	Unidentified						Domain
otu_915_size_2	otu_915	2	0	0	0	2	d:Fungi,p:Basidiomycota	Fungi	Basidiomycota						Phylum
otu_916_size_2	otu_916	2	0	0	0	2	d:Fungi,p:Ascomycota	Fungi	Ascomycota						Phylum
otu_917_size_2	otu_917	2	0	0	0	2	d:Fungi,p:Ascomycota	Fungi	Ascomycota						Phylum
otu_918_size_2	otu_918	2	0	0	0	2	d:Fungi,p:Ascomycota	Fungi	Ascomycota						Domain
otu_919_size_2	otu_919	2	0	0	0	2	d:Fungi,p:Basidiomycota,c:Agaricomycetes,o:Agaricales	Fungi	Basidiomycota	Agaricomycetes	Agaricales				Order
otu_920_size_2	otu_920	2	0	0	0	2	d:Fungi,p:Ascomycota	Fungi	Ascomycota						Phylum
otu_921_size_2	otu_921	2	0	0	0	2	d:Fungi,p:Ascomycota,c:Eurotiomycetes	Fungi	Ascomycota	Eurotiomycetes					Class
otu_922_size_2	otu_922	2	0	0	0	2	d:Fungi,p:Ascomycota	Fungi	Ascomycota						Phylum
otu_923_size_2	otu_923	2	0	0	0	2	d:Fungi	Fungi	Unidentified						Domain
otu_924_size_2	otu_924	2	0	0	0	2	d:Fungi,p:Ascomycota	Fungi	Ascomycota						Phylum
otu_925_size_2	otu_925	2	0	0	0	2	d:Fungi	Fungi	Unidentified						Domain
otu_926_size_2	otu_926	2	0	0	0	2	d:Fungi,p:Ascomycota	Fungi	Ascomycota						Phylum
otu_927_size_2	otu_927	2	0	0	0	2	d:Fungi,p:Ascomycota	Fungi	Ascomycota						Phylum
otu_928_size_304	otu_928	88	0	12	204	304	d:Fungi,p:Ascomycota	Fungi	Ascomycota						Phylum
otu_929_size_6	otu_929	4	0	0	2	6	d:Fungi	Fungi	Unidentified						Domain
otu_930_size_2	otu_930	2	0	0	0	2	d:Fungi,p:Chytridiomycota	Fungi	Chytridiomycota						Phylum
otu_931_size_2	otu_931	2	0	0	0	2	d:Fungi,p:Ascomycota	Fungi	Ascomycota						Phylum
otu_932_size_2	otu_932	2	0	0	0	2	d:Fungi,p:Ascomycota	Fungi	Ascomycota						Phylum
otu_933_size_6	otu_933	6	0	0	0	6	d:Fungi,p:Ascomycota	Fungi	Ascomycota						Phylum
otu_934_size_2	otu_934	2	0	0	0	2	d:Fungii,p:Basidiomycota	Fungi	Basidiomycota						Domain
otu_935_size_2	otu_935	2	0	0	0	2	d:Fungi	Fungi	Unidentified						Domain
otu_936_size_2	otu_936	2	0	0	0	2	d:Fungi,p:Ascomycota	Fungi	Ascomycota						Phylum
otu_937_size_4	otu_937	4	0	0	0	4	d:Fungii,p:Basidiomycota	Fungi	Basidiomycota						Phylum
otu_938_size_4	otu_938	4	0	0	0	4	d:Fungi,p:Basidiomycota	Fungi	Basidiomycota						Phylum
otu_939_size_2	otu_939	2	0	0	0	2	d:Fungi	Fungi	Unidentified						Domain
otu_940_size_2	otu_940	2	0	0	0	2	d:Fungi,p:Ascomycota	Fungi	Ascomycota						Phylum
otu_941_size_128	otu_941	70	16	16	26	128	d:Fungi,p:Ascomycota,c:Dothideomycetes,o:Pleosporales,f:Didymellaceae	Fungi	Ascomycota	Dothideomycetes	Pleosporales	Didymellaceae			Family
otu_942_size_2	otu_942	2	0	0	0	2	d:Fungi	Fungi	Unidentified						Domain
otu_943_size_2	otu_943	2	0	0	0	2	d:Fungi,p:Basidiomycota	Fungi	Basidiomycota						Phylum
otu_944_size_2	otu_944	2	0	0	0	2	d:Fungi,p:Ascomycota	Fungi	Ascomycota						Phylum
otu_945_size_2	otu_945	2	0	0	0	2	d:Fungi,p:Basidiomycota	Fungi	Basidiomycota						Phylum
otu_946_size_2	otu_946	2	0	0	0	2	d:Fungi,p:Basidiomycota	Fungi	Basidiomycota						Phylum
otu_947_size_2	otu_947	2	0	0	0	2	d:Fungi	Fungi	Unidentified						Domain
otu_948_size_2	otu_948	2	0	0	0	2	d:Fungi	Fungi	Unidentified						Domain
otu_949_size_2	otu_949	2	0	0	0	2	d:Fungi,p:Chytridiomycota	Fungi	Chytridiomycota						Phylum
otu_950_size_2	otu_950	2	0	0	0	2	d:Fungi,p:Ascomycota	Fungi	Ascomycota						Phylum
otu_951_size_2	otu_951	2	0	0	0	2	d:Fungi,p:Ascomycota	Fungi	Ascomycota						Phylum
otu_952_size_2	otu_952	2	0	0	0	2	d:Fungi,p:Basidiomycota	Fungi	Basidiomycota						Phylum
otu_953_size_2	otu_953	2	0	0	0	2	d:Fungi	Fungi	Unidentified						Domain
otu_954_size_2	otu_954	2	0	0	0	2	d:Fungi	Fungi	Unidentified						Domain
otu_955_size_2	otu_955	2	0	0	0	2	d:Fungi,p:Ascomycota	Fungi	Ascomycota						Phylum
otu_956_size_2	otu_956	2	0	0	0	2	d:Fungi	Fungi	Unidentified						Domain
otu_957_size_2	otu_957	2	0	0	0	2	d:Fungi,p:Ascomycota	Fungi	Ascomycota						Phylum
otu_958_size_2	otu_958	2	0	0	0	2	d:Fungi,p:Ascomycota	Fungi	Ascomycota						Phylum
otu_959_size_2	otu_959	2	0	0	0	2	d:Fungi,p:Ascomycota	Fungi	Ascomycota						Phylum
otu_960_size_8	otu_960	8	0	0	0	8	d:Fungi,p:Ascomycota	Fungi	Ascomycota						Phylum
otu_961_size_4	otu_961	4	0	0	0	4	d:Fungi,p:Chytridiomycota	Fungi	Chytridiomycota						Phylum
otu_962_size_2	otu_962	2	0	0	0	2	d:Fungi,p:Ascomycota	Fungi	Ascomycota						Phylum
otu_963_size_2	otu_963	2	0	0	0	2	d:Fungi,p:Ascomycota	Fungi	Ascomycota						Phylum
otu_964_size_2	otu_964	2	0	0	0	2	d:Fungi,p:Ascomycota	Fungi	Ascomycota						Phylum
otu_965_size_2	otu_965	2	0	0	0	2	d:Fungii,p:Basidiomycota	Fungi	Basidiomycota						Phylum
otu_966_size_2	otu_966	2	0	0	0	2	d:Fungi,p:Ascomycota	Fungi	Ascomycota						Domain
otu_967_size_2	otu_967	2	0	0	0	2	d:Fungi,p:Ascomycota	Fungi	Ascomycota						Phylum
otu_968_size_2	otu_968	2	0	0	0	2	d:Fungi,p:Basidiomycota	Fungi	Basidiomycota						Phylum
otu_969_size_8	otu_969	8	0	0	0	8	d:Fungi	Fungi	Unidentified						Domain
otu_970_size_2	otu_970	2	0	0	0	2	d:Fungi,p:Ascomycota	Fungi	Ascomycota						Phylum
otu_971_size_2	otu_971	2	0	0	0	2	d:Fungi	Fungi	Unidentified						Domain
otu_972_size_2	otu_972	2	0	0	0	2	d:Fungi,p:Ascomycota	Fungi	Ascomycota						Phylum
otu_973_size_2	otu_973	2	0	0	0	2	d:Fungi,p:Ascomycota	Fungi	Ascomycota						Phylum
otu_974_size_2	otu_974	2	0	0	0	2	d:Fungi,p:Ascomycota	Fungi	Ascomycota						Phylum
otu_975_size_2	otu_975	2	0	0	0	2	d:Fungi	Fungi	Unidentified						Domain
otu_976_size_2	otu_976	2	0	0	0	2	d:Fungi,p:Ascomycota,c:Sordariomycetes,o:Hypocreales,f:Hypocreales_fam_Incertae_sedis,g:Acremonium,s:Acremonium_sp	Fungi	Ascomycota	Sordariomycetes	Hypocreales	Hypocreales fam Incertae sedis	Acremonium	Acremonium sp	Species
otu_977_size_4	otu_977	2	0	0	2	4	d:Fungi,p:Ascomycota	Fungi	Ascomycota						Phylum
otu_978_size_2	otu_978	2	0	0	0	2	d:Fungi	Fungi	Unidentified						Domain
otu_979_size_2	otu_979	2	0	0	0	2	d:Fungi,p:Ascomycota	Fungi	Ascomycota						Phylum
otu_980_size_2	otu_980	2	0	0	0	2	d:Fungi,p:Ascomycota	Fungi	Ascomycota						Phylum
otu_981_size_2	otu_981	2	0	0	0	2	d:Fungi,p:Ascomycota	Fungi	Ascomycota						Phylum
otu_982_size_6	otu_982	2	0	0	4	6	d:Fungi,p:Ascomycota,c:Sordariomycetes,o:Glomerellales,f:Plectosphaerellaceae,g:Plectosphaerella	Fungi	Ascomycota	Sordariomycetes	Glomerellales	Plectosphaerellaceae	Plectosphaerella		Genus
otu_983_size_2	otu_983	2	0	0	0	2	d:Fungi,p:Ascomycota	Fungi	Ascomycota						Phylum
otu_984_size_2	otu_984	2	0	0	0	2	d:Fungi,p:Ascomycota	Fungi	Ascomycota						Phylum
otu_985_size_2	otu_985	2	0	0	0	2	d:Fungi,p:Basidiomycota	Fungi	Basidiomycota						Phylum
otu_986_size_2	otu_986	2	0	0	0	2	d:Fungi,p:Ascomycota	Fungi	Ascomycota						Phylum
otu_987_size_2	otu_987	2	0	0	0	2	d:Fungi,p:Ascomycota	Fungi	Ascomycota						Phylum
otu_988_size_2	otu_988	2	0	0	0	2	d:Fungi,p:Ascomycota	Fungi	Ascomycota						Phylum
otu_989_size_38	otu_989	6	0	0	32	38	d:Fungi,p:Ascomycota	Fungi	Ascomycota						Phylum
otu_990_size_2	otu_990	2	0	0	0	2	d:Fungi,p:Ascomycota	Fungi	Ascomycota						Phylum
otu_991_size_2	otu_991	2	0	0	0	2	d:Fungi,p:Ascomycota	Fungi	Ascomycota						Phylum
otu_992_size_2	otu_992	2	0	0	0	2	d:Fungi	Fungi	Unidentified						Domain
otu_993_size_2	otu_993	2	0	0	0	2	d:Fungi,p:Basidiomycota	Fungi	Basidiomycota						Phylum
otu_994_size_2	otu_994	2	0	0	0	2	d:Fungi,p:Ascomycota	Fungi	Ascomycota						Phylum
otu_995_size_2	otu_995	2	0	0	0	2	d:Fungi	Fungi	Unidentified						Domain
otu_996_size_2	otu_996	2	0	0	0	2	d:Fungi,p:Ascomycota	Fungi	Ascomycota						Phylum
otu_997_size_2	otu_997	2	0	0	0	2	d:Fungi,p:Ascomycota	Fungi	Ascomycota						Phylum
otu_998_size_2	otu_998	2	0	0	0	2	d:Fungi	Fungi	Unidentified						Domain
otu_999_size_2	otu_999	2	0	0	0	2	d:Fungi	Fungi	Unidentified						Domain
otu_1000_size_2	otu_1000	2	0	0	0	2	d:Fungi,p:Ascomycota	Fungi	Ascomycota						Phylum
otu_1001_size_2	otu_1001	2	0	0	0	2	d:Fungi,p:Ascomycota	Fungi	Ascomycota						Phylum
otu_1002_size_2	otu_1002	2	0	0	0	2	d:Fungi,p:Ascomycota	Fungi	Ascomycota						Phylum
otu_1003_size_2	otu_1003	2	0	0	0	2	d:Fungi,p:Ascomycota	Fungi	Ascomycota						Domain
otu_1004_size_2	otu_1004	2	0	0	0	2	d:Fungi,p:Ascomycota	Fungi	Ascomycota						Phylum
otu_1005_size_2	otu_1005	2	0	0	0	2	d:Fungi,p:Ascomycota	Fungi	Ascomycota						Phylum
otu_1006_size_2	otu_1006	2	0	0	0	2	d:Fungi,p:Ascomycota	Fungi	Ascomycota						Phylum
otu_1007_size_2	otu_1007	2	0	0	0	2	d:Fungi,p:Ascomycota	Fungi	Ascomycota						Phylum
otu_1008_size_2	otu_1008	2	0	0	0	2	d:Fungi,p:Ascomycota	Fungi	Ascomycota						Phylum
otu_1009_size_2	otu_1009	2	0	0	0	2	d:Fungi,p:Chytridiomycota	Fungi	Chytridiomycota						Phylum
otu_1010_size_2	otu_1010	2	0	0	0	2	d:Fungi,p:Basidiomycota	Fungi	Basidiomycota						Phylum
otu_1011_size_2	otu_1011	2	0	0	0	2	d:Fungi,p:Ascomycota	Fungi	Ascomycota						Phylum
otu_1012_size_2	otu_1012	2	0	0	0	2	d:Fungi	Fungi	Unidentified						Domain
otu_1013_size_2	otu_1013	2	0	0	0	2	d:Fungi,p:Ascomycota	Fungi	Ascomycota						Phylum
otu_1014_size_2	otu_1014	2	0	0	0	2	d:Fungi,p:Ascomycota	Fungi	Ascomycota						Phylum
otu_1015_size_2	otu_1015	2	0	0	0	2	d:Fungi,p:Ascomycota	Fungi	Ascomycota						Phylum
otu_1016_size_2	otu_1016	2	0	0	0	2	d:Fungi,p:Ascomycota	Fungi	Ascomycota						Phylum
otu_1017_size_2	otu_1017	2	0	0	0	2	d:Fungi	Fungi	Unidentified						Domain
otu_1018_size_2	otu_1018	2	0	0	0	2	d:Fungi,p:Ascomycota	Fungi	Ascomycota						Phylum
otu_1019_size_2	otu_1019	2	0	0	0	2	d:Fungi,p:Basidiomycota	Fungi	Basidiomycota						Domain
otu_1020_size_2	otu_1020	2	0	0	0	2	d:Fungi,p:Ascomycota	Fungi	Ascomycota						Phylum
otu_1021_size_2	otu_1021	2	0	0	0	2	d:Fungi,p:Ascomycota	Fungi	Ascomycota						Phylum
otu_1022_size_2	otu_1022	2	0	0	0	2	d:Fungi,p:Ascomycota	Fungi	Ascomycota						Phylum
otu_1023_size_2	otu_1023	2	0	0	0	2	d:Fungi	Fungi	Unidentified						Domain
otu_1024_size_2	otu_1024	2	0	0	0	2	d:Fungi,p:Ascomycota	Fungi	Ascomycota						Phylum
otu_1025_size_2	otu_1025	2	0	0	0	2	d:Fungi,p:Ascomycota	Fungi	Ascomycota						Phylum
otu_1026_size_2	otu_1026	2	0	0	0	2	d:Fungi	Fungi	Unidentified						Domain
otu_1027_size_4	otu_1027	4	0	0	0	4	d:Fungi,p:Ascomycota,c:Sordariomycetes,o:Hypocreales	Fungi	Ascomycota	Sordariomycetes	Hypocreales				Order
otu_1028_size_2	otu_1028	2	0	0	0	2	d:Fungi,p:Basidiomycota	Fungi	Basidiomycota						Phylum
otu_1029_size_2	otu_1029	2	0	0	0	2	d:Fungi	Fungi	Unidentified						Domain
otu_1030_size_2	otu_1030	2	0	0	0	2	d:Fungi,p:Ascomycota	Fungi	Ascomycota						Phylum
otu_1031_size_2	otu_1031	2	0	0	0	2	d:Fungi,p:Basidiomycota	Fungi	Basidiomycota						Phylum
otu_1032_size_2	otu_1032	2	0	0	0	2	d:Fungi	Fungi	Unidentified						Domain
otu_1033_size_2	otu_1033	2	0	0	0	2	d:Fungi,p:Ascomycota	Fungi	Ascomycota						Phylum
otu_1034_size_2	otu_1034	2	0	0	0	2	d:Fungi	Fungi	Unidentified						Domain
otu_1035_size_12	otu_1035	4	4	4	0	12	d:Fungi,p:Ascomycota	Fungi	Ascomycota						Phylum
otu_1036_size_2	otu_1036	2	0	0	0	2	d:Fungi	Fungi	Unidentified						Domain
otu_1037_size_2	otu_1037	2	0	0	0	2	d:Fungi,p:Ascomycota	Fungi	Ascomycota						Phylum
otu_1038_size_2	otu_1038	2	0	0	0	2	d:Fungi,p:Ascomycota	Fungi	Ascomycota						Phylum
otu_1039_size_2	otu_1039	2	0	0	0	2	d:Fungi	Fungi	Unidentified						Domain
otu_1040_size_2	otu_1040	2	0	0	0	2	d:Fungi,p:Basidiomycota	Fungi	Basidiomycota						Phylum
otu_1041_size_2	otu_1041	2	0	0	0	2	d:Fungi,p:Basidiomycota	Fungi	Basidiomycota						Phylum
otu_1042_size_2	otu_1042	2	0	0	0	2	d:Fungi,p:Basidiomycota	Fungi	Basidiomycota						Phylum
otu_1043_size_2	otu_1043	2	0	0	0	2	d:Fungi,p:Ascomycota	Fungi	Ascomycota						Domain
otu_1044_size_2	otu_1044	2	0	0	0	2	d:Fungi,p:Ascomycota	Fungi	Ascomycota						Phylum
otu_1045_size_2	otu_1045	2	0	0	0	2	d:Fungi,p:Ascomycota	Fungi	Ascomycota						Phylum
otu_1046_size_2	otu_1046	2	0	0	0	2	d:Fungi,p:Basidiomycota	Fungi	Basidiomycota						Phylum
otu_1047_size_2	otu_1047	2	0	0	0	2	d:Fungi,p:Ascomycota,c:Sordariomycetes,o:Xylariales,f:Diatrypaceae,g:Peroneutypa,s:Peroneutypa_scoparia	Fungi	Ascomycota	Sordariomycetes	Xylariales	Diatrypaceae	Peroneutypa	Peroneutypa scoparia	Species
otu_1048_size_2	otu_1048	2	0	0	0	2	d:Fungi,p:Ascomycota	Fungi	Ascomycota						Phylum
otu_1049_size_2	otu_1049	2	0	0	0	2	d:Fungi,p:Ascomycota	Fungi	Ascomycota						Phylum
otu_1050_size_2	otu_1050	2	0	0	0	2	d:Fungi,p:Ascomycota	Fungi	Ascomycota						Phylum
otu_1051_size_2	otu_1051	2	0	0	0	2	d:Fungi	Fungi	Unidentified						Domain
otu_1052_size_2	otu_1052	2	0	0	0	2	d:Fungi,p:Ascomycota	Fungi	Ascomycota						Phylum
otu_1053_size_2	otu_1053	2	0	0	0	2	d:Fungi	Fungi	Unidentified						Domain
otu_1054_size_2	otu_1054	2	0	0	0	2	d:Fungi	Fungi	Unidentified						Domain
otu_1055_size_2	otu_1055	2	0	0	0	2	d:Fungi,p:Ascomycota	Fungi	Ascomycota						Domain
otu_1056_size_2	otu_1056	2	0	0	0	2	d:Fungi,p:Ascomycota	Fungi	Ascomycota						Phylum
otu_1057_size_2	otu_1057	2	0	0	0	2	d:Fungi	Fungi	Unidentified						Domain
otu_1058_size_2	otu_1058	2	0	0	0	2	d:Fungi,p:Basidiomycota	Fungi	Basidiomycota						Phylum
otu_1059_size_2	otu_1059	2	0	0	0	2	d:Fungi,p:Ascomycota	Fungi	Ascomycota						Phylum
otu_1060_size_4	otu_1060	2	0	0	2	4	d:Fungi,p:Chytridiomycota	Fungi	Chytridiomycota						Phylum
otu_1061_size_2	otu_1061	2	0	0	0	2	d:Fungi,p:Basidiomycota	Fungi	Basidiomycota						Phylum
otu_1062_size_2	otu_1062	2	0	0	0	2	d:Fungi,p:Ascomycota	Fungi	Ascomycota						Phylum
otu_1063_size_2	otu_1063	2	0	0	0	2	d:Fungi,p:Ascomycota	Fungi	Ascomycota						Phylum
otu_1064_size_48	otu_1064	48	0	0	0	48	d:Fungi,p:Basidiomycota	Fungi	Basidiomycota						Phylum
otu_1065_size_2	otu_1065	2	0	0	0	2	d:Fungi,p:Ascomycota	Fungi	Ascomycota						Phylum
otu_1066_size_2	otu_1066	2	0	0	0	2	d:Fungi,p:Ascomycota	Fungi	Ascomycota						Phylum
otu_1067_size_2	otu_1067	2	0	0	0	2	d:Fungi	Fungi	Unidentified						Domain
otu_1068_size_2	otu_1068	2	0	0	0	2	d:Fungi,p:Ascomycota	Fungi	Ascomycota						Phylum
otu_1069_size_2	otu_1069	2	0	0	0	2	d:Fungi	Fungi	Unidentified						Domain
otu_1070_size_4	otu_1070	4	0	0	0	4	d:Fungi	Fungi	Unidentified						Domain
otu_1071_size_2	otu_1071	2	0	0	0	2	d:Fungi	Fungi	Unidentified						Domain
otu_1072_size_2	otu_1072	2	0	0	0	2	d:Fungi,p:Ascomycota	Fungi	Ascomycota						Phylum
otu_1073_size_2	otu_1073	2	0	0	0	2	d:Fungi	Fungi	Unidentified						Domain
otu_1074_size_2	otu_1074	2	0	0	0	2	d:Fungi,p:Ascomycota	Fungi	Ascomycota						Phylum
otu_1075_size_2	otu_1075	2	0	0	0	2	d:Fungi,p:Chytridiomycota	Fungi	Chytridiomycota						Phylum
otu_1076_size_2	otu_1076	2	0	0	0	2	d:Fungi	Fungi	Unidentified						Domain
otu_1077_size_2	otu_1077	2	0	0	0	2	d:Fungi,p:Ascomycota	Fungi	Ascomycota						Phylum
otu_1078_size_2	otu_1078	2	0	0	0	2	d:Fungi	Fungi	Unidentified						Domain
otu_1079_size_2	otu_1079	2	0	0	0	2	d:Fungi	Fungi	Unidentified						Domain
otu_1080_size_2	otu_1080	2	0	0	0	2	d:Fungi,p:Ascomycota	Fungi	Ascomycota						Phylum
otu_1081_size_2	otu_1081	2	0	0	0	2	d:Fungi,p:Ascomycota	Fungi	Ascomycota						Phylum
otu_1082_size_2	otu_1082	2	0	0	0	2	d:Fungi	Fungi	Unidentified						Domain
otu_1083_size_10	otu_1083	2	0	0	8	10	d:Fungi,p:Ascomycota	Fungi	Ascomycota						Phylum
otu_1084_size_2	otu_1084	2	0	0	0	2	d:Fungi,p:Ascomycota	Fungi	Ascomycota						Phylum
otu_1085_size_2	otu_1085	2	0	0	0	2	d:Fungi,p:Ascomycota	Fungi	Ascomycota						Phylum
otu_1086_size_2	otu_1086	2	0	0	0	2	d:Fungi,p:Basidiomycota	Fungi	Basidiomycota						Phylum
otu_1087_size_2	otu_1087	2	0	0	0	2	d:Fungi,p:Basidiomycota	Fungi	Basidiomycota						Phylum
otu_1088_size_2	otu_1088	2	0	0	0	2	d:Fungi	Fungi	Basidiomycota						Domain
otu_1089_size_2	otu_1089	2	0	0	0	2	d:Fungi,p:Ascomycota	Fungi	Ascomycota						Phylum
otu_1090_size_2	otu_1090	2	0	0	0	2	d:Fungi,p:Ascomycota,c:Dothideomycetes,o:Capnodiales,f:Neodevriesiaceae	Fungi	Ascomycota	Dothideomycetes	Capnodiales	Neodevriesiaceae			Family
otu_1091_size_2	otu_1091	2	0	0	0	2	d:Fungi,p:Ascomycota	Fungi	Ascomycota						Phylum
otu_1092_size_2	otu_1092	2	0	0	0	2	d:Fungi,p:Basidiomycota,c:Agaricomycetes,o:Agaricales,f:Lycoperdaceae	Fungi	Basidiomycota	Agaricomycetes	Agaricales	Lycoperdaceae			Family
otu_1093_size_2	otu_1093	2	0	0	0	2	d:Fungi,p:Basidiomycota	Fungi	Basidiomycota						Phylum
otu_1094_size_2	otu_1094	2	0	0	0	2	d:Fungi,p:Ascomycota	Fungi	Ascomycota						Phylum
otu_1095_size_2	otu_1095	2	0	0	0	2	d:Fungi,p:Ascomycota	Fungi	Ascomycota						Phylum
otu_1096_size_8	otu_1096	8	0	0	0	8	d:Fungi,p:Basidiomycota	Fungi	Basidiomycota						Phylum
otu_1097_size_2	otu_1097	2	0	0	0	2	d:Fungi,p:Ascomycota	Fungi	Ascomycota						Phylum
otu_1098_size_2	otu_1098	2	0	0	0	2	d:Fungi	Fungi	Unidentified						Domain
otu_1099_size_2	otu_1099	2	0	0	0	2	d:Fungi,p:Ascomycota	Fungi	Ascomycota						Phylum
otu_1100_size_2	otu_1100	2	0	0	0	2	d:Fungi,p:Ascomycota	Fungi	Ascomycota						Phylum
otu_1101_size_4	otu_1101	4	0	0	0	4	d:Fungi,p:Ascomycota	Fungi	Ascomycota						Domain
otu_1102_size_2	otu_1102	2	0	0	0	2	d:Fungi	Fungi	Unidentified						Domain
otu_1103_size_2	otu_1103	2	0	0	0	2	d:Fungi,p:Chytridiomycota,c:unidentified,o:unidentified,f:unidentified,g:unidentified,s:Chytridiomycota_sp	Fungi	Chytridiomycota						Phylum
otu_1104_size_2	otu_1104	2	0	0	0	2	d:Fungi,p:Ascomycota	Fungi	Ascomycota						Phylum
otu_1105_size_2	otu_1105	2	0	0	0	2	d:Fungi,p:Ascomycota	Fungi	Ascomycota						Phylum
otu_1106_size_2	otu_1106	2	0	0	0	2	d:Fungi,p:Ascomycota	Fungi	Ascomycota						Phylum
otu_1107_size_2	otu_1107	2	0	0	0	2	d:Fungi,p:Ascomycota	Fungi	Ascomycota						Phylum
otu_1108_size_2	otu_1108	2	0	0	0	2	d:Fungi,p:Ascomycota	Fungi	Ascomycota						Phylum
otu_1109_size_2	otu_1109	2	0	0	0	2	d:Fungi,p:Ascomycota	Fungi	Ascomycota						Phylum
otu_1110_size_2	otu_1110	2	0	0	0	2	d:Fungi,p:Ascomycota	Fungi	Ascomycota						Phylum
otu_1111_size_154	otu_1111	70	0	0	84	154	d:Fungi,p:Ascomycota	Fungi	Ascomycota						Phylum
otu_1112_size_2	otu_1112	2	0	0	0	2	d:Fungi,p:Ascomycota	Fungi	Ascomycota						Phylum
otu_1113_size_2	otu_1113	2	0	0	0	2	d:Fungi,p:Ascomycota	Fungi	Ascomycota						Phylum
otu_1114_size_2	otu_1114	2	0	0	0	2	d:Fungi,p:Ascomycota	Fungi	Ascomycota						Phylum
otu_1115_size_2	otu_1115	2	0	0	0	2	d:Fungi,p:Ascomycota	Fungi	Ascomycota						Phylum
otu_1116_size_2	otu_1116	2	0	0	0	2	d:Fungi,p:Basidiomycota	Fungi	Basidiomycota						Phylum
otu_1117_size_2	otu_1117	2	0	0	0	2	d:Fungi,p:Ascomycota	Fungi	Ascomycota						Phylum
otu_1118_size_2	otu_1118	2	0	0	0	2	d:Fungi,p:Ascomycota	Fungi	Ascomycota						Phylum
otu_1119_size_2	otu_1119	2	0	0	0	2	d:Fungi,p:Ascomycota	Fungi	Ascomycota						Phylum
otu_1120_size_2	otu_1120	2	0	0	0	2	d:Fungi,p:Chytridiomycota	Fungi	Chytridiomycota						Phylum
otu_1121_size_2	otu_1121	2	0	0	0	2	d:Fungi,p:Ascomycota	Fungi	Ascomycota						Phylum
otu_1122_size_2	otu_1122	2	0	0	0	2	d:Fungi,p:Ascomycota	Fungi	Ascomycota						Phylum
otu_1123_size_2	otu_1123	2	0	0	0	2	d:Fungi	Fungi	Unidentified						Domain
otu_1124_size_8	otu_1124	2	0	0	6	8	d:Fungi	Fungi	Unidentified						Domain
otu_1125_size_2	otu_1125	2	0	0	0	2	d:Fungi,p:Basidiomycota	Fungi	Basidiomycota						Phylum
otu_1126_size_2	otu_1126	2	0	0	0	2	d:Fungi,p:Ascomycota	Fungi	Ascomycota						Phylum
otu_1127_size_2	otu_1127	2	0	0	0	2	d:Fungi,p:Ascomycota	Fungi	Ascomycota						Domain
otu_1128_size_2	otu_1128	2	0	0	0	2	d:Fungi,p:Ascomycota	Fungi	Ascomycota						Phylum
otu_1129_size_2	otu_1129	2	0	0	0	2	d:Fungi,p:Ascomycota	Fungi	Ascomycota						Phylum
otu_1130_size_2	otu_1130	2	0	0	0	2	d:Fungi,p:Ascomycota	Fungi	Ascomycota						Phylum
otu_1131_size_2	otu_1131	2	0	0	0	2	d:Fungi,p:Ascomycota	Fungi	Ascomycota						Phylum
otu_1132_size_2	otu_1132	2	0	0	0	2	d:Fungi,p:Ascomycota	Fungi	Ascomycota						Phylum
otu_1133_size_2	otu_1133	2	0	0	0	2	d:Fungi,p:Ascomycota	Fungi	Ascomycota						Phylum
otu_1134_size_2	otu_1134	2	0	0	0	2	d:Fungi,p:Ascomycota	Fungi	Ascomycota						Phylum
otu_1135_size_2	otu_1135	2	0	0	0	2	d:Fungi	Fungi	Unidentified						Domain
otu_1136_size_2	otu_1136	2	0	0	0	2	d:Fungi,p:Ascomycota	Fungi	Ascomycota						Phylum
otu_1137_size_2	otu_1137	2	0	0	0	2	d:Fungi,p:Ascomycota	Fungi	Ascomycota						Phylum
otu_1138_size_2	otu_1138	2	0	0	0	2	d:Fungi,p:Basidiomycota	Fungi	Basidiomycota						Phylum
otu_1139_size_2	otu_1139	2	0	0	0	2	d:Fungi,p:Ascomycota	Fungi	Ascomycota						Phylum
otu_1140_size_2	otu_1140	2	0	0	0	2	d:Fungi,p:Basidiomycota	Fungi	Basidiomycota						Phylum
otu_1141_size_2	otu_1141	2	0	0	0	2	d:Fungi,p:Ascomycota	Fungi	Ascomycota						Phylum
otu_1142_size_2	otu_1142	2	0	0	0	2	d:Fungi,p:Ascomycota	Fungi	Ascomycota						Phylum
otu_1143_size_2	otu_1143	2	0	0	0	2	d:Fungi	Fungi	Unidentified						Domain
otu_1144_size_2	otu_1144	2	0	0	0	2	d:Fungi	Fungi	Unidentified						Domain
otu_1145_size_2	otu_1145	2	0	0	0	2	d:Fungi	Fungi	Unidentified						Domain
otu_1146_size_2	otu_1146	2	0	0	0	2	d:Fungi,p:Ascomycota	Fungi	Ascomycota						Phylum
otu_1147_size_2	otu_1147	2	0	0	0	2	d:Fungi,p:Ascomycota	Fungi	Ascomycota						Phylum
otu_1148_size_2	otu_1148	2	0	0	0	2	d:Fungi,p:Ascomycota	Fungi	Ascomycota						Phylum
otu_1149_size_2	otu_1149	2	0	0	0	2	d:Fungi,p:Chytridiomycota	Fungi	Chytridiomycota						Phylum
otu_1150_size_2	otu_1150	2	0	0	0	2	d:Fungi,p:Ascomycota	Fungi	Ascomycota						Phylum
otu_1151_size_2	otu_1151	2	0	0	0	2	d:Fungi,p:Ascomycota	Fungi	Ascomycota						Phylum
otu_1152_size_12	otu_1152	4	0	4	4	12	d:Fungi,p:Ascomycota,c:Sordariomycetes,o:Hypocreales,f:Hypocreaceae,g:Trichoderma	Fungi	Ascomycota	Sordariomycetes	Hypocreales	Hypocreaceae	Trichoderma		Genus
otu_1153_size_2	otu_1153	2	0	0	0	2	d:Fungi,p:Basidiomycota	Fungi	Basidiomycota						Phylum
otu_1154_size_2	otu_1154	2	0	0	0	2	d:Fungi	Fungi	Unidentified						Domain
otu_1155_size_2	otu_1155	2	0	0	0	2	d:Fungi,p:Ascomycota	Fungi	Ascomycota						Phylum
otu_1156_size_2	otu_1156	2	0	0	0	2	d:Fungi	Fungi	Unidentified						Domain
otu_1157_size_2	otu_1157	2	0	0	0	2	d:Fungi,p:Ascomycota	Fungi	Ascomycota						Phylum
otu_1158_size_2	otu_1158	2	0	0	0	2	d:Fungi,p:Basidiomycota	Fungi	Basidiomycota						Domain
otu_1159_size_2	otu_1159	2	0	0	0	2	d:Fungi,p:Basidiomycota	Fungi	Basidiomycota						Domain
otu_1160_size_2	otu_1160	2	0	0	0	2	d:Fungi,p:Chytridiomycota	Fungi	Chytridiomycota						Phylum
otu_1161_size_2	otu_1161	2	0	0	0	2	d:Fungi,p:Ascomycota	Fungi	Ascomycota						Phylum
otu_1162_size_2	otu_1162	2	0	0	0	2	d:Fungi,p:Ascomycota	Fungi	Ascomycota						Phylum
otu_1163_size_2	otu_1163	2	0	0	0	2	d:Fungi,p:Basidiomycota	Fungi	Basidiomycota						Phylum
otu_1164_size_2	otu_1164	2	0	0	0	2	d:Fungi,p:Ascomycota	Fungi	Ascomycota						Phylum
otu_1165_size_2	otu_1165	2	0	0	0	2	d:Fungi,p:Ascomycota	Fungi	Ascomycota						Phylum
otu_1166_size_10	otu_1166	6	2	0	2	10	d:Fungi	Fungi	Unidentified						Domain
otu_1167_size_2	otu_1167	2	0	0	0	2	d:Fungi,p:Ascomycota	Fungi	Ascomycota						Phylum
otu_1168_size_2	otu_1168	2	0	0	0	2	d:Fungi,p:Ascomycota	Fungi	Ascomycota						Phylum
otu_1169_size_2	otu_1169	2	0	0	0	2	d:Fungi,p:Ascomycota	Fungi	Ascomycota						Phylum
otu_1170_size_2	otu_1170	2	0	0	0	2	d:Fungi,p:Ascomycota	Fungi	Ascomycota						Phylum
otu_1171_size_2	otu_1171	2	0	0	0	2	d:Fungi,p:Basidiomycota,c:Agaricomycetes,o:Agaricales,f:unidentified,g:unidentified,s:Agaricales_sp	Fungi	Basidiomycota	Agaricomycetes	Agaricales				Order
otu_1172_size_2	otu_1172	2	0	0	0	2	d:Fungi	Fungi	Unidentified						Domain
otu_1173_size_2	otu_1173	2	0	0	0	2	d:Fungi,p:Ascomycota	Fungi	Ascomycota						Phylum
otu_1174_size_2	otu_1174	2	0	0	0	2	d:Fungi,p:Ascomycota	Fungi	Ascomycota						Phylum
otu_1175_size_2	otu_1175	2	0	0	0	2	d:Fungi,p:Ascomycota	Fungi	Ascomycota						Phylum
otu_1176_size_2	otu_1176	2	0	0	0	2	d:Fungi,p:Chytridiomycota	Fungi	Chytridiomycota						Phylum
otu_1177_size_2	otu_1177	2	0	0	0	2	d:Fungi,p:Ascomycota	Fungi	Ascomycota						Phylum
otu_1178_size_2	otu_1178	2	0	0	0	2	d:Fungi	Fungi	Unidentified						Domain
otu_1179_size_2	otu_1179	2	0	0	0	2	d:Fungi,p:Basidiomycota	Fungi	Basidiomycota						Phylum
otu_1180_size_2	otu_1180	2	0	0	0	2	d:Fungi,p:Ascomycota	Fungi	Ascomycota						Phylum
otu_1181_size_2	otu_1181	2	0	0	0	2	d:Fungi,p:Ascomycota	Fungi	Ascomycota						Phylum
otu_1182_size_2	otu_1182	2	0	0	0	2	d:Fungi,p:Ascomycota	Fungi	Ascomycota						Phylum
otu_1183_size_2	otu_1183	2	0	0	0	2	d:Fungi	Fungi	Unidentified						Domain
otu_1184_size_2	otu_1184	2	0	0	0	2	d:Fungi,p:Ascomycota	Fungi	Ascomycota						Phylum
otu_1185_size_2	otu_1185	2	0	0	0	2	d:Fungi,p:Basidiomycota	Fungi	Basidiomycota						Phylum
otu_1186_size_2	otu_1186	2	0	0	0	2	d:Fungi,p:Ascomycota	Fungi	Ascomycota						Phylum
otu_1187_size_2	otu_1187	2	0	0	0	2	d:Fungi	Fungi	Unidentified						Domain
otu_1188_size_2	otu_1188	2	0	0	0	2	d:Fungi,p:Ascomycota	Fungi	Ascomycota						Phylum
otu_1189_size_2	otu_1189	2	0	0	0	2	d:Fungi,p:Ascomycota	Fungi	Ascomycota						Phylum
otu_1190_size_2	otu_1190	2	0	0	0	2	d:Fungi,p:Chytridiomycota	Fungi	Chytridiomycota						Phylum
otu_1191_size_2	otu_1191	2	0	0	0	2	d:Fungi,p:Ascomycota	Fungi	Ascomycota						Phylum
otu_1192_size_2	otu_1192	2	0	0	0	2	d:Fungi,p:Chytridiomycota	Fungi	Chytridiomycota						Phylum
otu_1193_size_2	otu_1193	2	0	0	0	2	d:Fungi	Fungi	Unidentified						Domain
otu_1194_size_2	otu_1194	2	0	0	0	2	d:Fungi,p:Ascomycota	Fungi	Ascomycota						Phylum
otu_1195_size_2	otu_1195	2	0	0	0	2	d:Fungi,p:Ascomycota	Fungi	Ascomycota						Phylum
otu_1196_size_2	otu_1196	2	0	0	0	2	d:Fungi,p:Basidiomycota	Fungi	Basidiomycota						Phylum
otu_1197_size_2	otu_1197	2	0	0	0	2	d:Fungi,p:Ascomycota	Fungi	Ascomycota						Phylum
otu_1198_size_2	otu_1198	2	0	0	0	2	d:Fungi,p:Ascomycota	Fungi	Ascomycota						Phylum
otu_1199_size_2	otu_1199	2	0	0	0	2	d:Fungi,p:Ascomycota	Fungi	Ascomycota						Phylum
otu_1200_size_8	otu_1200	4	0	0	4	8	d:Fungi	Fungi	Unidentified						Domain
otu_1201_size_2	otu_1201	2	0	0	0	2	d:Fungi,p:Ascomycota	Fungi	Ascomycota						Phylum
otu_1202_size_2	otu_1202	2	0	0	0	2	d:Fungi,p:Ascomycota	Fungi	Ascomycota						Phylum
otu_1203_size_2	otu_1203	2	0	0	0	2	d:Fungi,p:Ascomycota	Fungi	Ascomycota						Phylum
otu_1204_size_2	otu_1204	2	0	0	0	2	d:Fungi,p:Ascomycota	Fungi	Ascomycota						Phylum
otu_1205_size_2	otu_1205	2	0	0	0	2	d:Fungi,p:Ascomycota	Fungi	Ascomycota						Phylum
otu_1206_size_2	otu_1206	2	0	0	0	2	d:Fungi,p:Ascomycota	Fungi	Ascomycota						Phylum
otu_1207_size_2	otu_1207	2	0	0	0	2	d:Fungi,p:Ascomycota	Fungi	Ascomycota						Phylum
otu_1208_size_2	otu_1208	2	0	0	0	2	d:Fungi,p:Ascomycota	Fungi	Ascomycota						Phylum
otu_1209_size_2	otu_1209	2	0	0	0	2	d:Fungi,p:Ascomycota	Fungi	Ascomycota						Phylum
otu_1210_size_2	otu_1210	2	0	0	0	2	d:Fungi	Fungi	Unidentified						Domain
otu_1211_size_2	otu_1211	2	0	0	0	2	d:Fungi,p:Ascomycota	Fungi	Ascomycota						Phylum
otu_1212_size_2	otu_1212	2	0	0	0	2	d:Fungi,p:Ascomycota	Fungi	Ascomycota						Phylum
otu_1213_size_2	otu_1213	2	0	0	0	2	d:Fungi	Fungi	Unidentified						Domain
otu_1214_size_2	otu_1214	2	0	0	0	2	d:Fungi,p:Ascomycota	Fungi	Ascomycota						Phylum
otu_1215_size_2	otu_1215	2	0	0	0	2	d:Fungi,p:Ascomycota	Fungi	Ascomycota						Phylum
otu_1216_size_2	otu_1216	2	0	0	0	2	d:Fungi,p:Ascomycota	Fungi	Ascomycota						Phylum
otu_1217_size_2	otu_1217	2	0	0	0	2	d:Fungi	Fungi	Unidentified						Domain
otu_1218_size_2	otu_1218	2	0	0	0	2	d:Fungi	Fungi	Unidentified						Domain
otu_1219_size_2	otu_1219	2	0	0	0	2	d:Fungi,p:Ascomycota	Fungi	Ascomycota						Phylum
otu_1220_size_10	otu_1220	4	2	2	2	10	d:Fungi	Fungi	Unidentified						Domain
otu_1221_size_2	otu_1221	2	0	0	0	2	d:Fungi,p:Ascomycota	Fungi	Ascomycota						Phylum
otu_1222_size_2	otu_1222	2	0	0	0	2	d:Fungi	Fungi	Unidentified						Domain
otu_1223_size_2	otu_1223	2	0	0	0	2	d:Fungi,p:Basidiomycota	Fungi	Basidiomycota						Phylum
otu_1224_size_2	otu_1224	2	0	0	0	2	d:Fungi	Fungi	Unidentified						Domain
otu_1225_size_2	otu_1225	2	0	0	0	2	d:Fungi,p:Ascomycota	Fungi	Ascomycota						Phylum
otu_1226_size_2	otu_1226	2	0	0	0	2	d:Fungi,p:Ascomycota	Fungi	Ascomycota						Phylum
otu_1227_size_2	otu_1227	2	0	0	0	2	d:Fungi,p:Ascomycota	Fungi	Ascomycota						Phylum
otu_1228_size_2	otu_1228	2	0	0	0	2	d:Fungi,p:Chytridiomycota	Fungi	Chytridiomycota						Phylum
otu_1229_size_6	otu_1229	4	2	0	0	6	d:Fungi,p:Ascomycota,c:Sordariomycetes,o:Hypocreales	Fungi	Ascomycota	Sordariomycetes	Hypocreales				Order
otu_1230_size_2	otu_1230	2	0	0	0	2	d:Fungi	Fungi	Unidentified						Domain
otu_1231_size_2	otu_1231	2	0	0	0	2	d:Fungi	Fungi	Unidentified						Domain
otu_1232_size_2	otu_1232	2	0	0	0	2	d:Fungi,p:Ascomycota	Fungi	Ascomycota						Phylum
otu_1233_size_2	otu_1233	2	0	0	0	2	d:Fungi,p:Basidiomycota	Fungi	Basidiomycota						Phylum
otu_1234_size_2	otu_1234	2	0	0	0	2	d:Fungi,p:Ascomycota	Fungi	Ascomycota						Phylum
otu_1235_size_2	otu_1235	2	0	0	0	2	d:Fungi,p:Ascomycota	Fungi	Ascomycota						Phylum
otu_1236_size_2	otu_1236	2	0	0	0	2	d:Fungi,p:Ascomycota	Fungi	Ascomycota						Phylum
otu_1237_size_2	otu_1237	2	0	0	0	2	d:Fungi,p:Ascomycota	Fungi	Ascomycota						Phylum
otu_1238_size_2	otu_1238	2	0	0	0	2	d:Fungi,p:Basidiomycota	Fungi	Basidiomycota						Phylum
otu_1239_size_2	otu_1239	2	0	0	0	2	d:Fungi,p:Basidiomycota	Fungi	Basidiomycota						Phylum
otu_1240_size_2	otu_1240	2	0	0	0	2	d:Fungi,p:Basidiomycota	Fungi	Basidiomycota						Phylum
otu_1241_size_2	otu_1241	2	0	0	0	2	d:Fungi,p:Ascomycota	Fungi	Ascomycota						Phylum
otu_1242_size_2	otu_1242	2	0	0	0	2	d:Fungi,p:Ascomycota	Fungi	Ascomycota						Phylum
otu_1243_size_2	otu_1243	2	0	0	0	2	d:Fungi,p:Ascomycota	Fungi	Ascomycota						Phylum
otu_1244_size_2	otu_1244	2	0	0	0	2	d:Fungi,p:Ascomycota	Fungi	Ascomycota						Phylum
otu_1245_size_2	otu_1245	2	0	0	0	2	d:Fungi,p:Ascomycota	Fungi	Ascomycota						Phylum
otu_1246_size_2	otu_1246	2	0	0	0	2	d:Fungip:Basidiomycota	Fungi	Basidiomycota						Domain
otu_1247_size_2	otu_1247	2	0	0	0	2	d:Fungi,p:Ascomycota	Fungi	Ascomycota						Phylum
otu_1248_size_2	otu_1248	2	0	0	0	2	d:Fungi,p:Ascomycota	Fungi	Ascomycota						Phylum
otu_1249_size_2	otu_1249	2	0	0	0	2	d:Fungi	Fungi	Unidentified						Domain
otu_1250_size_2	otu_1250	2	0	0	0	2	d:Fungi	Fungi	Unidentified						Domain
otu_1251_size_2	otu_1251	2	0	0	0	2	d:Fungi,p:Basidiomycota	Fungi	Basidiomycota						Phylum
otu_1252_size_2	otu_1252	2	0	0	0	2	d:Fungi	Fungi	Unidentified						Domain
otu_1253_size_2	otu_1253	2	0	0	0	2	d:Fungi	Fungi	Unidentified						Domain
otu_1254_size_2	otu_1254	2	0	0	0	2	d:Fungi,p:Basidiomycota,c:Agaricomycetes,o:Corticiales,f:Corticiaceae,g:Limonomyces,s:Limonomyces_sp	Fungi	Basidiomycota	Agaricomycetes	Corticiales	Corticiaceae	Limonomyces	Limonomyces sp	Species
otu_1255_size_2	otu_1255	2	0	0	0	2	d:Fungi,p:Ascomycota	Fungi	Ascomycota						Phylum
otu_1256_size_2	otu_1256	2	0	0	0	2	d:Fungi,p:Ascomycota,c:Eurotiomycetes,o:Eurotiales,f:Aspergillaceae,g:Talaromyces	Fungi	Ascomycota	Eurotiomycetes	Eurotiales	Aspergillaceae	Talaromyces		Genus
otu_1257_size_2	otu_1257	2	0	0	0	2	d:Fungi,p:Ascomycota	Fungi	Ascomycota						Phylum
otu_1258_size_2	otu_1258	2	0	0	0	2	d:Fungi,p:Ascomycota	Fungi	Ascomycota						Phylum
otu_1259_size_2	otu_1259	2	0	0	0	2	d:Fungi,p:Ascomycota	Fungi	Ascomycota						Phylum
otu_1260_size_2	otu_1260	2	0	0	0	2	d:Fungi,p:Ascomycota	Fungi	Ascomycota						Phylum
otu_1261_size_2	otu_1261	2	0	0	0	2	d:Fungi,p:Ascomycota	Fungi	Ascomycota						Phylum
otu_1262_size_2	otu_1262	2	0	0	0	2	d:Fungi,p:Ascomycota	Fungi	Ascomycota						Phylum
otu_1263_size_2	otu_1263	2	0	0	0	2	d:Fungi	Fungi	Unidentified						Domain
otu_1264_size_2	otu_1264	2	0	0	0	2	d:Fungi,p:Ascomycota	Fungi	Ascomycota						Phylum
otu_1265_size_2	otu_1265	2	0	0	0	2	d:Fungi,p:Ascomycota	Fungi	Ascomycota						Phylum
otu_1266_size_2	otu_1266	2	0	0	0	2	d:Fungi,p:Ascomycota	Fungi	Ascomycota						Phylum
otu_1267_size_2	otu_1267	2	0	0	0	2	d:Fungi,p:Ascomycota	Fungi	Ascomycota						Phylum
otu_1268_size_2	otu_1268	2	0	0	0	2	d:Fungi,p:Chytridiomycota	Fungi	Chytridiomycota						Phylum
otu_1269_size_2	otu_1269	2	0	0	0	2	d:Fungi,p:Ascomycota	Fungi	Ascomycota						Phylum
otu_1270_size_2	otu_1270	2	0	0	0	2	d:Fungi	Fungi	Unidentified						Domain
otu_1271_size_2	otu_1271	2	0	0	0	2	d:Fungi,p:Ascomycota	Fungi	Ascomycota						Domain
otu_1272_size_2	otu_1272	2	0	0	0	2	d:Fungi,p:Chytridiomycota	Fungi	Chytridiomycota						Phylum
otu_1273_size_2	otu_1273	2	0	0	0	2	d:Fungi,p:Basidiomycota	Fungi	Basidiomycota						Phylum
otu_1274_size_2	otu_1274	2	0	0	0	2	d:Fungi,p:Ascomycota	Fungi	Ascomycota						Phylum
otu_1275_size_2	otu_1275	2	0	0	0	2	d:Fungi,p:Basidiomycota	Fungi	Basidiomycota						Phylum
otu_1276_size_2	otu_1276	2	0	0	0	2	d:Fungi,p:Ascomycota	Fungi	Ascomycota						Phylum
otu_1277_size_2	otu_1277	2	0	0	0	2	d:Fungi,p:Basidiomycota	Fungi	Basidiomycota						Phylum
otu_1278_size_2	otu_1278	2	0	0	0	2	d:Fungi,p:Basidiomycota	Fungi	Basidiomycota						Phylum
otu_1279_size_2	otu_1279	2	0	0	0	2	d:Fungi,p:Ascomycota	Fungi	Ascomycota						Domain
otu_1280_size_2	otu_1280	2	0	0	0	2	d:Fungi,p:Basidiomycota	Fungi	Basidiomycota						Phylum
otu_1281_size_2	otu_1281	2	0	0	0	2	d:Fungi,p:Ascomycota	Fungi	Ascomycota						Phylum
otu_1282_size_2	otu_1282	2	0	0	0	2	d:Fungi	Fungi	Unidentified						Domain
otu_1283_size_2	otu_1283	2	0	0	0	2	d:Fungi,p:Ascomycota	Fungi	Ascomycota						Phylum
otu_1284_size_2	otu_1284	2	0	0	0	2	d:Fungi	Fungi	Unidentified						Domain
otu_1285_size_2	otu_1285	2	0	0	0	2	d:Fungi	Fungi	Unidentified						Domain
otu_1286_size_2	otu_1286	2	0	0	0	2	d:Fungi,p:Ascomycota	Fungi	Ascomycota						Phylum
otu_1287_size_2	otu_1287	2	0	0	0	2	d:Fungi,p:Ascomycota	Fungi	Ascomycota						Phylum
otu_1288_size_2	otu_1288	2	0	0	0	2	d:Fungi,p:Ascomycota	Fungi	Ascomycota						Phylum
otu_1289_size_2	otu_1289	2	0	0	0	2	d:Fungi,p:Ascomycota	Fungi	Ascomycota						Phylum
otu_1290_size_2	otu_1290	2	0	0	0	2	d:Fungi,p:Ascomycota	Fungi	Ascomycota						Phylum
otu_1291_size_2	otu_1291	2	0	0	0	2	d:Fungi	Fungi	Unidentified						Domain
otu_1292_size_2	otu_1292	2	0	0	0	2	d:Fungi,p:Ascomycota	Fungi	Ascomycota						Phylum
otu_1293_size_2	otu_1293	2	0	0	0	2	d:Fungi,p:Ascomycota	Fungi	Ascomycota						Phylum
otu_1294_size_2	otu_1294	2	0	0	0	2	d:Fungi,p:Ascomycota	Fungi	Ascomycota						Phylum
otu_1295_size_2	otu_1295	2	0	0	0	2	d:Fungi,p:Ascomycota	Fungi	Ascomycota						Phylum
otu_1296_size_2	otu_1296	2	0	0	0	2	d:Fungi,p:Ascomycota	Fungi	Ascomycota						Phylum
otu_1297_size_2	otu_1297	2	0	0	0	2	d:Fungi	Fungi	Unidentified						Domain
otu_1298_size_2	otu_1298	2	0	0	0	2	d:Fungi,p:Ascomycota	Fungi	Ascomycota						Phylum
otu_1299_size_2	otu_1299	2	0	0	0	2	d:Fungi,p:Ascomycota	Fungi	Ascomycota						Phylum
otu_1300_size_2	otu_1300	2	0	0	0	2	d:Fungi,p:Basidiomycota	Fungi	Basidiomycota						Phylum
otu_1301_size_2	otu_1301	2	0	0	0	2	d:Fungi,p:Ascomycota	Fungi	Ascomycota						Phylum
otu_1302_size_2	otu_1302	2	0	0	0	2	d:Fungi	Fungi	Unidentified						Domain
otu_1303_size_2	otu_1303	2	0	0	0	2	d:Fungi,p:Ascomycota	Fungi	Ascomycota						Phylum
otu_1304_size_2	otu_1304	2	0	0	0	2	d:Fungi,p:Chytridiomycota	Fungi	Chytridiomycota						Phylum
otu_1305_size_2	otu_1305	2	0	0	0	2	d:Fungi	Fungi	Unidentified						Domain
otu_1306_size_2	otu_1306	2	0	0	0	2	d:Fungi,p:Ascomycota	Fungi	Ascomycota						Phylum
otu_1307_size_2	otu_1307	2	0	0	0	2	d:Fungi,p:Ascomycota	Fungi	Ascomycota						Phylum
otu_1308_size_2	otu_1308	2	0	0	0	2	d:Fungi,p:Ascomycota,c:Dothideomycetes,o:Capnodiales,f:Neodevriesiaceae,g:Neodevriesia	Fungi	Ascomycota	Dothideomycetes	Capnodiales	Neodevriesiaceae	Neodevriesia		Genus
otu_1309_size_2	otu_1309	2	0	0	0	2	d:Fungi,p:Ascomycota	Fungi	Ascomycota						Phylum
otu_1310_size_2	otu_1310	2	0	0	0	2	d:Fungi	Fungi	Unidentified						Domain
otu_1311_size_2	otu_1311	2	0	0	0	2	d:Fungi,p:Ascomycota	Fungi	Ascomycota						Phylum
otu_1312_size_2	otu_1312	2	0	0	0	2	d:Fungi,p:Ascomycota	Fungi	Ascomycota						Phylum
otu_1313_size_2	otu_1313	2	0	0	0	2	d:Fungi,p:Ascomycota	Fungi	Ascomycota						Phylum
otu_1314_size_2	otu_1314	2	0	0	0	2	d:Fungi,p:Ascomycota	Fungi	Ascomycota						Phylum
otu_1315_size_2	otu_1315	2	0	0	0	2	d:Fungi,p:Ascomycota	Fungi	Ascomycota						Phylum
otu_1316_size_2	otu_1316	2	0	0	0	2	d:Fungi,p:Ascomycota	Fungi	Ascomycota						Phylum
otu_1317_size_2	otu_1317	2	0	0	0	2	d:Fungi,p:Ascomycota	Fungi	Ascomycota						Phylum
otu_1318_size_2	otu_1318	2	0	0	0	2	d:Fungi	Fungi	Unidentified						Domain
otu_1319_size_2	otu_1319	2	0	0	0	2	d:Fungi,p:Ascomycota	Fungi	Ascomycota						Phylum
otu_1320_size_2	otu_1320	2	0	0	0	2	d:Fungi,p:Ascomycota,c:Eurotiomycetes	Fungi	Ascomycota	Eurotiomycetes					Class
otu_1321_size_2	otu_1321	2	0	0	0	2	d:Fungi,p:Ascomycota	Fungi	Ascomycota						Phylum
otu_1322_size_2	otu_1322	2	0	0	0	2	d:Fungi,p:Ascomycota	Fungi	Ascomycota						Phylum
otu_1323_size_2	otu_1323	2	0	0	0	2	d:Fungi,p:Ascomycota	Fungi	Ascomycota						Phylum
otu_1324_size_2	otu_1324	2	0	0	0	2	d:Fungi,p:Ascomycota	Fungi	Ascomycota						Phylum
otu_1325_size_2	otu_1325	2	0	0	0	2	d:Fungi,p:Ascomycota	Fungi	Ascomycota						Phylum
otu_1326_size_2	otu_1326	2	0	0	0	2	d:Fungi,p:Ascomycota	Fungi	Ascomycota						Phylum
otu_1327_size_2	otu_1327	2	0	0	0	2	d:Fungi,p:Basidiomycota	Fungi	Basidiomycota						Phylum
otu_1328_size_2	otu_1328	2	0	0	0	2	d:Fungi,p:Chytridiomycota	Fungi	Chytridiomycota						Phylum
otu_1329_size_2	otu_1329	2	0	0	0	2	d:Fungi,p:Basidiomycota	Fungi	Basidiomycota						Phylum
otu_1330_size_2	otu_1330	2	0	0	0	2	d:Fungi,p:Ascomycota	Fungi	Ascomycota						Phylum
otu_1331_size_2	otu_1331	2	0	0	0	2	d:Fungi,p:Ascomycota	Fungi	Ascomycota						Phylum
otu_1332_size_2	otu_1332	2	0	0	0	2	d:Fungi,p:Ascomycota	Fungi	Ascomycota						Phylum
otu_1333_size_2	otu_1333	2	0	0	0	2	d:Fungi,p:Ascomycota	Fungi	Ascomycota						Phylum
otu_1334_size_2	otu_1334	2	0	0	0	2	d:Fungi,p:Chytridiomycota	Fungi	Chytridiomycota						Phylum
otu_1335_size_2	otu_1335	2	0	0	0	2	d:Fungi,p:Ascomycota	Fungi	Ascomycota						Phylum
otu_1336_size_2	otu_1336	2	0	0	0	2	d:Fungi,p:Chytridiomycota	Fungi	Chytridiomycota						Phylum
otu_1337_size_2	otu_1337	2	0	0	0	2	d:Fungi,p:Ascomycota	Fungi	Ascomycota						Phylum
otu_1338_size_2	otu_1338	2	0	0	0	2	d:Fungi,p:Ascomycota	Fungi	Ascomycota						Phylum
otu_1339_size_2	otu_1339	2	0	0	0	2	d:Fungi,p:Basidiomycota	Fungi	Basidiomycota						Phylum
otu_1340_size_2	otu_1340	2	0	0	0	2	d:Fungi,p:Ascomycota	Fungi	Ascomycota						Phylum
otu_1341_size_2	otu_1341	2	0	0	0	2	d:Fungi,p:Ascomycota	Fungi	Ascomycota						Phylum
otu_1342_size_2	otu_1342	2	0	0	0	2	d:Fungi,p:Ascomycota	Fungi	Ascomycota						Domain
otu_1343_size_2	otu_1343	2	0	0	0	2	d:Fungi,p:Chytridiomycota	Fungi	Chytridiomycota						Phylum
otu_1344_size_2	otu_1344	2	0	0	0	2	d:Fungi,p:Ascomycota,c:Leotiomycetes,o:Helotiales,f:Hyaloscyphaceae	Fungi	Ascomycota	Leotiomycetes	Helotiales	Hyaloscyphaceae			Family
otu_1345_size_2	otu_1345	2	0	0	0	2	d:Fungi,p:Ascomycota	Fungi	Ascomycota						Phylum
otu_1346_size_2	otu_1346	2	0	0	0	2	d:Fungi,p:Ascomycota	Fungi	Ascomycota						Phylum
otu_1347_size_2	otu_1347	2	0	0	0	2	d:Fungi,p:Ascomycota,c:Sordariomycetes,o:Trichosphaeriales,f:Trichosphaeriaceae,g:Nigrospora	Fungi	Ascomycota	Sordariomycetes	Trichosphaeriales	Trichosphaeriaceae	Nigrospora		Genus
otu_1348_size_2	otu_1348	2	0	0	0	2	d:Fungi,p:Ascomycota	Fungi	Ascomycota						Phylum
otu_1349_size_2	otu_1349	2	0	0	0	2	d:Fungi,p:Ascomycota	Fungi	Ascomycota						Phylum
otu_1351_size_2	otu_1351	2	0	0	0	2	d:Fungi,p:Basidiomycota	Fungi	Basidiomycota						Phylum
		2	0	0	0	2			Unidentified
otu_1352_size_2	otu_1352	2	0	0	0	2	d:Fungi,p:Ascomycota	Fungi	Ascomycota						Phylum
otu_1353_size_2	otu_1353	2	0	0	0	2	d:Fungi,p:Ascomycota	Fungi	Ascomycota						Phylum
otu_1354_size_2	otu_1354	2	0	0	0	2	d:Fungi,p:Ascomycota	Fungi	Ascomycota						Phylum
otu_1355_size_2	otu_1355	2	0	0	0	2	d:Fungi,p:Ascomycota	Fungi	Ascomycota						Phylum
otu_1356_size_2	otu_1356	2	0	0	0	2	d:Fungi,p:Ascomycota	Fungi	Ascomycota						Phylum
otu_1357_size_2	otu_1357	2	0	0	0	2	d:Fungi,p:Ascomycota	Fungi	Ascomycota						Phylum
otu_1358_size_2	otu_1358	2	0	0	0	2	d:Fungi,p:Ascomycota	Fungi	Ascomycota						Phylum
otu_1359_size_2	otu_1359	2	0	0	0	2	d:Fungi,p:Basidiomycota	Fungi	Basidiomycota						Phylum
otu_1360_size_2	otu_1360	2	0	0	0	2	d:Fungi	Fungi	Unidentified						Domain
otu_1361_size_2	otu_1361	2	0	0	0	2	d:Fungi,p:Ascomycota	Fungi	Ascomycota						Phylum
otu_1362_size_2	otu_1362	2	0	0	0	2	d:Fungi,p:Ascomycota	Fungi	Ascomycota						Phylum
otu_1363_size_2	otu_1363	2	0	0	0	2	d:Fungi,p:Ascomycota	Fungi	Ascomycota						Phylum
otu_1364_size_2	otu_1364	2	0	0	0	2	d:Fungi	Fungi	Unidentified						Domain
otu_1365_size_2	otu_1365	2	0	0	0	2	d:Fungi,p:Chytridiomycota	Fungi	Chytridiomycota						Phylum
otu_1366_size_2	otu_1366	2	0	0	0	2	d:Fungi,p: Ascomycota	Fungi	Ascomycota						Domain
otu_1367_size_2	otu_1367	2	0	0	0	2	d:Fungi,p:Ascomycota	Fungi	Ascomycota						Phylum
otu_1368_size_2	otu_1368	2	0	0	0	2	d:Fungi,p:Basidiomycota	Fungi	Basidiomycota						Phylum
otu_1369_size_2	otu_1369	2	0	0	0	2	d:Fungi,p:Ascomycota	Fungi	Ascomycota						Phylum
otu_1370_size_2	otu_1370	2	0	0	0	2	d:Fungi,p:Ascomycota	Fungi	Ascomycota						Phylum
otu_1371_size_2	otu_1371	2	0	0	0	2	d:Fungi,p:Ascomycota	Fungi	Ascomycota						Phylum
otu_1372_size_2	otu_1372	2	0	0	0	2	d:Fungi,p:Ascomycota	Fungi	Ascomycota						Phylum
otu_1373_size_2	otu_1373	2	0	0	0	2	d:Fungi,p:Ascomycota	Fungi	Ascomycota						Phylum
otu_1374_size_2	otu_1374	2	0	0	0	2	d:Fungi	Fungi	Unidentified						Domain
otu_1375_size_2	otu_1375	2	0	0	0	2	d:Fungi	Fungi	Unidentified						Domain
otu_1376_size_2	otu_1376	2	0	0	0	2	d:Fungi,p:Chytridiomycota	Fungi	Chytridiomycota						Phylum
otu_1377_size_2	otu_1377	2	0	0	0	2	d:Fungi	Fungi	Unidentified						Domain
otu_1378_size_2	otu_1378	2	0	0	0	2	d:Fungi,p:Ascomycota	Fungi	Ascomycota						Phylum
otu_1379_size_2	otu_1379	2	0	0	0	2	d:Fungi	Fungi	Unidentified						Domain
otu_1380_size_2	otu_1380	2	0	0	0	2	d:Fungi	Fungi	Unidentified						Domain
otu_1381_size_2	otu_1381	2	0	0	0	2	d:Fungi,p:Ascomycota	Fungi	Ascomycota						Phylum
otu_1382_size_2	otu_1382	2	0	0	0	2	d:Fungi,p:Ascomycota	Fungi	Ascomycota						Phylum
otu_1383_size_2	otu_1383	2	0	0	0	2	d:Fungi,p:Chytridiomycota	Fungi	Chytridiomycota						Phylum
otu_1384_size_2	otu_1384	2	0	0	0	2	d:Fungi,p:Ascomycota	Fungi	Ascomycota						Phylum
otu_1385_size_2	otu_1385	2	0	0	0	2	d:Fungi,p:Ascomycota	Fungi	Ascomycota						Phylum
otu_1386_size_2	otu_1386	2	0	0	0	2	d:Fungi,p:Ascomycota	Fungi	Ascomycota						Phylum
otu_1387_size_2	otu_1387	2	0	0	0	2	d:Fungi,p:Chytridiomycota	Fungi	Chytridiomycota						Phylum
otu_1388_size_2	otu_1388	2	0	0	0	2	d:Fungi,p:Ascomycota	Fungi	Ascomycota						Domain
otu_1389_size_2	otu_1389	2	0	0	0	2	d:Fungi,p:Ascomycota	Fungi	Ascomycota						Phylum
otu_1390_size_2	otu_1390	2	0	0	0	2	d:Fungi,p:Ascomycota	Fungi	Ascomycota						Phylum
otu_1391_size_2	otu_1391	2	0	0	0	2	d:Fungi	Fungi	Unidentified						Domain
otu_1392_size_2	otu_1392	2	0	0	0	2	d:Fungi,p:Basidiomycota	Fungi	Basidiomycota						Phylum
otu_1393_size_2	otu_1393	2	0	0	0	2	d:Fungi,p:Ascomycota	Fungi	Ascomycota						Phylum
otu_1394_size_2	otu_1394	2	0	0	0	2	d:Fungi	Fungi	Unidentified						Domain
otu_1395_size_4	otu_1395	4	0	0	0	4	d:Fungi,p:Basidiomycota,c:Tremellomycetes,o:Filobasidiales,f:Filobasidiaceae,g:Naganishia	Fungi	Basidiomycota	Tremellomycetes	Filobasidiales	Filobasidiaceae	Naganishia		Genus
otu_1396_size_2	otu_1396	2	0	0	0	2	d:Fungi	Fungi	Unidentified						Domain
otu_1397_size_4	otu_1397	4	0	0	0	4	d:Fungi,p:Ascomycota,c:Sordariomycetes,o:Calosphaeriales,f:Pleurostomataceae,g:Pleurostoma,s:Pleurostoma_richardsiae	Fungi	Ascomycota	Sordariomycetes	Calosphaeriales	Pleurostomataceae	Pleurostoma	Pleurostoma richardsiae	Species
otu_1398_size_2	otu_1398	2	0	0	0	2	d:Fungi,p:Ascomycota,c:Saccharomycetes,o:Saccharomycetales,f:Metschnikowiaceae,g:Clavispora,s:Clavispora_lusitaniae	Fungi	Ascomycota	Saccharomycetes	Saccharomycetales	Metschnikowiaceae	Clavispora	Clavispora lusitaniae	Species
otu_1399_size_2	otu_1399	2	0	0	0	2	d:Fungi,p:Basidiomycota,c:Agaricomycetes,o:Polyporales,f:Irpicaceae	Fungi	Basidiomycota	Agaricomycetes	Polyporales	Irpicaceae			Family
otu_1400_size_2	otu_1400	2	0	0	0	2	d:Fungi,p:Ascomycota,c:Dothideomycetes,o:Mycosphaerellales	Fungi	Ascomycota	Dothideomycetes	Mycosphaerellales				Order
otu_1401_size_2	otu_1401	2	0	0	0	2	d:Fungi,p:Ascomycota	Fungi	Ascomycota						Phylum
otu_1402_size_2	otu_1402	2	0	0	0	2	d:Fungi	Fungi	Unidentified						Domain
otu_1403_size_2	otu_1403	2	0	0	0	2	d:Fungi,p:Ascomycota	Fungi	Ascomycota						Phylum
otu_1404_size_2	otu_1404	2	0	0	0	2	d:Fungi	Fungi	Unidentified						Domain
otu_1405_size_2	otu_1405	2	0	0	0	2	d:Fungi,p:Ascomycota	Fungi	Ascomycota						Phylum
otu_1406_size_2	otu_1406	2	0	0	0	2	d:Fungi	Fungi	Unidentified						Domain
otu_1407_size_2	otu_1407	2	0	0	0	2	d:Fungi,p:Ascomycota	Fungi	Ascomycota						Phylum
otu_1408_size_2	otu_1408	2	0	0	0	2	d:Fungi,p:Ascomycota,c:Dothideomycetes,o:Pleosporales,f:Periconiaceae,g:Periconia	Fungi	Ascomycota	Dothideomycetes	Pleosporales	Periconiaceae	Periconia		Genus
otu_1409_size_2	otu_1409	2	0	0	0	2	d:Fungi,p:Ascomycota	Fungi	Ascomycota						Phylum
otu_1410_size_2	otu_1410	2	0	0	0	2	d:Fungi,p:Chytridiomycota	Fungi	Chytridiomycota						Domain
otu_1411_size_2	otu_1411	2	0	0	0	2	d:Fungi,p:Ascomycota	Fungi	Ascomycota						Phylum
otu_1412_size_2	otu_1412	2	0	0	0	2	d:Fungi	Fungi	Unidentified						Domain
otu_1413_size_2	otu_1413	2	0	0	0	2	d:Fungi,p:Ascomycota	Fungi	Ascomycota						Phylum
otu_1414_size_2	otu_1414	2	0	0	0	2	d:Fungi,p:Ascomycota	Fungi	Ascomycota						Phylum
otu_1415_size_2	otu_1415	2	0	0	0	2	d:Fungi,p:Ascomycota	Fungi	Ascomycota						Phylum
otu_1416_size_2	otu_1416	2	0	0	0	2	d:Fungi,p:Ascomycota,c:Dothideomycetes,o:Capnodiales,f:Dissoconiaceae,g:Uwebraunia	Fungi	Ascomycota	Dothideomycetes	Capnodiales	Dissoconiaceae	Uwebraunia		Genus
otu_1417_size_4	otu_1417	4	0	0	0	4	d:Fungi,p:Ascomycota	Fungi	Ascomycota						Phylum
otu_1418_size_4	otu_1418	2	0	2	0	4	d:Fungi,p:Ascomycota,c:Sordariomycetes,o:Hypocreales,f:Clavicipitaceae,g:Metarhizium	Fungi	Ascomycota	Sordariomycetes	Hypocreales	Clavicipitaceae	Metarhizium		Genus
otu_1419_size_4	otu_1419	2	0	0	2	4	d:Fungi,p:Basidiomycota,c:Malasseziomycetes,o:Malasseziales,f:Malasseziaceae,g:Malassezia,s:Malassezia_restricta	Fungi	Basidiomycota	Malasseziomycetes	Malasseziales	Malasseziaceae	Malassezia	Malassezia restricta	Species
otu_1420_size_2	otu_1420	2	0	0	0	2	d:Fungi	Fungi	Unidentified						Domain
otu_1421_size_2	otu_1421	2	0	0	0	2	d:Fungi,p:Ascomycota	Fungi	Ascomycota						Phylum
otu_1422_size_2	otu_1422	2	0	0	0	2	d:Fungi,p:Basidiomycota	Fungi	Basidiomycota						Phylum
otu_1423_size_2	otu_1423	2	0	0	0	2	d:Fungi,p:Ascomycota	Fungi	Ascomycota						Phylum
otu_1424_size_156	otu_1424	8	26	46	76	156	d:Fungi,p:Ascomycota,c:Sordariomycetes,o:Hypocreales	Fungi	Ascomycota	Sordariomycetes	Hypocreales				Order
otu_1425_size_2	otu_1425	2	0	0	0	2	d:Fungi,p:Ascomycota,c:Sordariomycetes,o:Hypocreales,f:Hypocreales_fam_Incertae_sedis,g:Pseudoacremonium,s:Pseudoacremonium_sacchari	Fungi	Ascomycota	Sordariomycetes	Hypocreales	Hypocreales fam Incertae sedis	Pseudoacremonium	Pseudoacremonium sacchari	Species
otu_1426_size_22	otu_1426	2	0	0	20	22	d:Fungi,p:Basidiomycota,c:Agaricomycetes,o:Agaricales,f:Schizophyllaceae,g:Schizophyllum,s:Schizophyllum_commune	Fungi	Basidiomycota	Agaricomycetes	Agaricales	Schizophyllaceae	Schizophyllum	Schizophyllum commune	Species
otu_1427_size_2	otu_1427	2	0	0	0	2	d:Fungi	Fungi	Ascomycota						Domain
otu_1428_size_2	otu_1428	2	0	0	0	2	d:Fungi,p:Ascomycota,c:Leotiomycetes,o:Erysiphales,f:Erysiphaceae,g:Erysiphe,s:Erysiphe_quercicola	Fungi	Ascomycota	Leotiomycetes	Erysiphales	Erysiphaceae	Erysiphe	Erysiphe quercicola	Species
otu_1429_size_2	otu_1429	2	0	0	0	2	d:Fungi,p:Ascomycota	Fungi	Ascomycota						Phylum
otu_1430_size_2	otu_1430	2	0	0	0	2	d:Fungi,p:Chytridiomycota	Fungi	Chytridiomycota						Phylum
otu_1431_size_2	otu_1431	2	0	0	0	2	d:Fungi,p:Ascomycota	Fungi	Ascomycota						Phylum
otu_1432_size_2	otu_1432	2	0	0	0	2	d:Fungi	Fungi	Unidentified						Domain
otu_1433_size_2	otu_1433	0	2	0	0	2	d:Fungi,p:Ascomycota	Fungi	Ascomycota						Phylum
otu_1434_size_2	otu_1434	0	2	0	0	2	d:Fungi	Fungi	Unidentified						Domain
otu_1435_size_2	otu_1435	0	2	0	0	2	d:Fungi	Fungi	Unidentified						Domain
otu_1436_size_2	otu_1436	0	2	0	0	2	d:Fungi,p:Basidiomycota	Fungi	Basidiomycota						Phylum
otu_1437_size_2	otu_1437	0	2	0	0	2	d:Fungi,p:Ascomycota	Fungi	Ascomycota						Family
otu_1438_size_4	otu_1438	0	4	0	0	4	d:Fungi,p:Ascomycota,c:Dothideomycetes,o:Pleosporales,f:Lophiostomataceae	Fungi	Ascomycota	Dothideomycetes	Pleosporales	Lophiostomataceae			Family
otu_1439_size_12	otu_1439	0	8	2	2	12	d:Fungi,p:Ascomycota	Fungi	Ascomycota						Phylum
otu_1440_size_2	otu_1440	0	2	0	0	2	d:Fungi,p:Ascomycota	Fungi	Ascomycota						Phylum
otu_1441_size_2	otu_1441	0	2	0	0	2	d:Fungi,p:Chytridiomycota	Fungi	Chytridiomycota						Phylum
otu_1442_size_4	otu_1442	0	4	0	0	4	d:Fungi,p:Chytridiomycota	Fungi	Chytridiomycota						Phylum
otu_1443_size_2	otu_1443	0	2	0	0	2	d:Fungi	Fungi	Unidentified						Domain
otu_1444_size_2	otu_1444	0	2	0	0	2	d:Fungi,p:Chytridiomycota	Fungi	Chytridiomycota						Phylum
otu_1445_size_2	otu_1445	0	2	0	0	2	d:Fungi,p:Basidiomycota	Fungi	Basidiomycota						Phylum
otu_1446_size_2	otu_1446	0	2	0	0	2	d:Fungi,p:Ascomycota	Fungi	Ascomycota						Phylum
otu_1447_size_4	otu_1447	0	4	0	0	4	d:Fungi,p:Ascomycota,c:Sordariomycetes,o:Microascales,f:Microascaceae	Fungi	Ascomycota	Sordariomycetes	Microascales	Microascaceae			Family
otu_1448_size_2	otu_1448	0	2	0	0	2	d:Fungi,p:Basidiomycota	Fungi	Basidiomycota						Phylum
otu_1449_size_32	otu_1449	0	20	10	2	32	d:Fungi,p:Ascomycota	Fungi	Ascomycota						Phylum
otu_1450_size_2	otu_1450	0	2	0	0	2	d:Fungi,p:Ascomycota	Fungi	Ascomycota						Phylum
otu_1451_size_2	otu_1451	0	2	0	0	2	d:Fungi,p:Ascomycota	Fungi	Ascomycota						Phylum
otu_1452_size_2	otu_1452	0	2	0	0	2	d:Fungi	Fungi	Unidentified						Domain
otu_1453_size_2	otu_1453	0	2	0	0	2	d:Fungi	Fungi	Unidentified						Domain
otu_1454_size_2	otu_1454	0	2	0	0	2	d:Fungi,p:Ascomycota	Fungi	Ascomycota						Phylum
otu_1455_size_8	otu_1455	0	8	0	0	8	d:Fungi,p:Basidiomycota,c:Agaricomycetes,o:Agaricales,f:Amanitaceae,g:Amanita	Fungi	Basidiomycota	Agaricomycetes	Agaricales	Amanitaceae	Amanita		Genus
otu_1456_size_2	otu_1456	0	2	0	0	2	d:Fungi	Fungi	Unidentified						Domain
otu_1457_size_2	otu_1457	0	2	0	0	2	d:Fungi,p:Ascomycota	Fungi	Ascomycota						Phylum
otu_1458_size_2	otu_1458	0	2	0	0	2	d:Fungi,p:Basidiomycota	Fungi	Basidiomycota						Phylum
otu_1459_size_12	otu_1459	0	8	2	2	12	d:Fungi	Fungi	Unidentified						Domain
otu_1460_size_4	otu_1460	0	4	0	0	4	d:Fungi,p:Ascomycota,c:Dothideomycetes,o:Mycosphaerellales	Fungi	Ascomycota	Dothideomycetes	Mycosphaerellales				Order
otu_1461_size_4	otu_1461	0	2	2	0	4	d:Fungi,p:Basidiomycota	Fungi	Basidiomycota						Phylum
otu_1462_size_10	otu_1462	0	10	0	0	10	d:Fungi,p:Ascomycota,c:Eurotiomycetes,o:Eurotiales,f:Aspergillaceae,g:Paecilomyces,s:Paecilomyces_maximus	Fungi	Ascomycota	Eurotiomycetes	Eurotiales	Aspergillaceae	Paecilomyces	Paecilomyces maximus	Species
otu_1463_size_4	otu_1463	0	4	0	0	4	d:Fungi,p:Basidiomycota,c:Agaricomycetes,o:Agaricales,f:Psathyrellaceae,g:Coprinellus	Fungi	Basidiomycota	Agaricomycetes	Agaricales	Psathyrellaceae	Coprinellus		Genus
otu_1464_size_4	otu_1464	0	4	0	0	4	d:Fungi,p:Ascomycota,c:Sordariomycetes,o:Togniniales,f:Togniniaceae,g:Phaeoacremonium	Fungi	Ascomycota	Sordariomycetes	Togniniales	Togniniaceae	Phaeoacremonium		Genus
otu_1465_size_2	otu_1465	0	2	0	0	2	d:Fungi,p:Ascomycota	Fungi	Ascomycota						Phylum
otu_1466_size_10	otu_1466	0	2	0	8	10	d:Fungi,p:Basidiomycota,c:Agaricomycetes,o:Hymenochaetales,f:Hymenochaetaceae,g:Phellinus	Fungi	Basidiomycota	Agaricomycetes	Hymenochaetales	Hymenochaetaceae	Phellinus		Genus
otu_1467_size_2	otu_1467	0	2	0	0	2	d:Fungi,p:Ascomycota	Fungi	Ascomycota						Phylum
otu_1468_size_2	otu_1468	0	2	0	0	2	d:Fungi,p:Ascomycota	Fungi	Ascomycota						Phylum
otu_1469_size_2	otu_1469	0	2	0	0	2	d:Fungi,p:Ascomycota	Fungi	Ascomycota						Phylum
otu_1470_size_4	otu_1470	0	4	0	0	4	d:Fungi,p:Ascomycota,c:Sordariomycetes,o:Hypocreales,f:Bionectriaceae,g:Paracylindrocarpon	Fungi	Ascomycota	Sordariomycetes	Hypocreales	Bionectriaceae	Paracylindrocarpon		Genus
otu_1471_size_4	otu_1471	0	4	0	0	4	d:Fungi,p:Ascomycota	Fungi	Ascomycota						Phylum
otu_1472_size_2	otu_1472	0	2	0	0	2	d:Fungi,p:Ascomycota	Fungi	Ascomycota						Phylum
otu_1473_size_2	otu_1473	0	2	0	0	2	d:Fungi,p:Ascomycota	Fungi	Ascomycota						Phylum
otu_1474_size_2	otu_1474	0	2	0	0	2	d:Fungi	Fungi	Unidentified						Domain
otu_1475_size_2	otu_1475	0	2	0	0	2	d:Fungi,p:Ascomycota	Fungi	Ascomycota						Phylum
otu_1476_size_2	otu_1476	0	2	0	0	2	d:Fungi,p:Ascomycota	Fungi	Ascomycota						Phylum
otu_1477_size_2	otu_1477	0	2	0	0	2	d:Fungi	Fungi	Unidentified						Domain
otu_1478_size_4	otu_1478	0	4	0	0	4	d:Fungi,p:Ascomycota	Fungi	Ascomycota						Phylum
otu_1479_size_2	otu_1479	0	2	0	0	2	d:Fungi,p:Ascomycota	Fungi	Ascomycota						Phylum
otu_1480_size_2	otu_1480	0	2	0	0	2	d:Fungi,p:Ascomycota	Fungi	Ascomycota						Phylum
otu_1481_size_2	otu_1481	0	2	0	0	2	d:Fungi,p:Ascomycota	Fungi	Ascomycota						Phylum
otu_1482_size_2	otu_1482	0	2	0	0	2	d:Fungi,p:Basidiomycota	Fungi	Basidiomycota						Phylum
otu_1483_size_2	otu_1483	0	2	0	0	2	d:Fungi,p:Chytridiomycota	Fungi	Chytridiomycota						Phylum
otu_1484_size_2	otu_1484	0	2	0	0	2	d:Fungi,p:Ascomycota	Fungi	Ascomycota						Phylum
otu_1485_size_2	otu_1485	0	2	0	0	2	d:Fungi,p:Ascomycota	Fungi	Ascomycota						Phylum
otu_1486_size_2	otu_1486	0	2	0	0	2	d:Fungi	Fungi	Unidentified						Domain
otu_1487_size_2	otu_1487	0	2	0	0	2	d:Fungi	Fungi	Unidentified						Domain
otu_1488_size_2	otu_1488	0	2	0	0	2	d:Fungi,p:Ascomycota	Fungi	Ascomycota						Phylum
otu_1489_size_2	otu_1489	0	2	0	0	2	d:Fungi,p:Ascomycota	Fungi	Ascomycota						Phylum
otu_1490_size_6	otu_1490	0	2	4	0	6	d:Fungi,p:Ascomycota	Fungi	Ascomycota						Phylum
otu_1491_size_2	otu_1491	0	2	0	0	2	d:Fungi	Fungi	Unidentified						Domain
otu_1492_size_2	otu_1492	0	2	0	0	2	d:Fungi	Fungi	Unidentified						Domain
otu_1493_size_2	otu_1493	0	2	0	0	2	d:Fungi,p:Ascomycota	Fungi	Ascomycota						Phylum
otu_1494_size_2	otu_1494	0	2	0	0	2	d:Fungi	Fungi	Unidentified						Domain
otu_1495_size_2	otu_1495	0	2	0	0	2	d:Fungi,p:Ascomycota	Fungi	Ascomycota						Phylum
otu_1496_size_4	otu_1496	0	2	0	2	4	d:Fungi,p:Ascomycota,c:Sordariomycetes,o:Hypocreales,f:Hypocreaceae,g:Trichoderma	Fungi	Ascomycota	Sordariomycetes	Hypocreales	Hypocreaceae	Trichoderma		Genus
otu_1497_size_6	otu_1497	0	6	0	0	6	d:Fungi,p:Ascomycota,c:Dothideomycetes,o:Pleosporales,f:Nigrogranaceae,g:Nigrograna	Fungi	Ascomycota	Dothideomycetes	Pleosporales	Nigrogranaceae	Nigrograna		Genus
otu_1498_size_118	otu_1498	0	26	88	4	118	d:Fungi	Fungi	Unidentified						Domain
otu_1499_size_4	otu_1499	0	4	0	0	4	d:Fungi,p:Ascomycota,c:Sordariomycetes,o:Trichosphaeriales,f:Trichosphaeriaceae,g:Nigrospora	Fungi	Ascomycota	Sordariomycetes	Trichosphaeriales	Trichosphaeriaceae	Nigrospora		Genus
otu_1500_size_6	otu_1500	0	6	0	0	6	d:Fungi,p:Basidiomycota,c:Agaricomycetes,o:Hymenochaetales,f:Rickenellaceae,g:Peniophorella,s:Peniophorella_pubera	Fungi	Basidiomycota	Agaricomycetes	Hymenochaetales	Rickenellaceae	Peniophorella	Peniophorella pubera	Species
otu_1501_size_2	otu_1501	0	2	0	0	2	d:Fungi,p:Ascomycota,c:Eurotiomycetes,o:Eurotiales,f:Aspergillaceae,g:Talaromyces	Fungi	Ascomycota	Eurotiomycetes	Eurotiales	Aspergillaceae	Talaromyces		Genus
otu_1502_size_690	otu_1502	0	94	476	120	690	d:Fungi,p:Ascomycota	Fungi	Ascomycota						Phylum
otu_1503_size_2	otu_1503	0	2	0	0	2	d:Fungi,p:Ascomycota	Fungi	Ascomycota						Phylum
otu_1504_size_2	otu_1504	0	2	0	0	2	d:Fungi,p:Basidiomycota,c:Agaricomycetes	Fungi	Basidiomycota	Agaricomycetes					Class
otu_1505_size_14	otu_1505	0	2	8	4	14	d:Fungi,p:Ascomycota	Fungi	Ascomycota						Phylum
otu_1506_size_2	otu_1506	0	2	0	0	2	d:Fungi,p:Ascomycota,c:Dothideomycetes,o:Pleosporales,f:Pleosporaceae,g:Curvularia	Fungi	Ascomycota	Dothideomycetes	Pleosporales	Pleosporaceae	Curvularia		Genus
otu_1507_size_2	otu_1507	0	2	0	0	2	d:Fungi,p:Basidiomycota	Fungi	Basidiomycota						Phylum
otu_1508_size_2	otu_1508	0	2	0	0	2	d:Fungi,p:Chytridiomycota	Fungi	Chytridiomycota						Phylum
otu_1509_size_2	otu_1509	0	2	0	0	2	d:Fungi,p:Ascomycota	Fungi	Ascomycota						Phylum
otu_1510_size_2	otu_1510	0	2	0	0	2	d:Fungi,p:Basidiomycota	Fungi	Basidiomycota						Phylum
otu_1511_size_2	otu_1511	0	2	0	0	2	d:Fungi,p:Ascomycota	Fungi	Ascomycota						Phylum
otu_1512_size_36	otu_1512	0	2	26	8	36	d:Fungi	Fungi	Unidentified						Domain
otu_1513_size_2	otu_1513	0	2	0	0	2	d:Fungi	Fungi	Unidentified						Domain
otu_1514_size_2	otu_1514	0	2	0	0	2	d:Fungi,p:Ascomycota	Fungi	Ascomycota						Phylum
otu_1515_size_2	otu_1515	0	2	0	0	2	d:Fungi,p:Basidiomycota,c:Agaricomycetes,o:Agaricales	Fungi	Basidiomycota	Agaricomycetes	Agaricales				Order
otu_1516_size_2	otu_1516	0	0	2	0	2	d:Fungi,p:Chytridiomycota	Fungi	Chytridiomycota						Phylum
otu_1517_size_2	otu_1517	0	0	2	0	2	d:Fungi,p:Ascomycota	Fungi	Ascomycota						Phylum
otu_1518_size_2	otu_1518	0	0	2	0	2	d:Fungi,p:Basidiomycota	Fungi	Basidiomycota						Domain
otu_1519_size_2	otu_1519	0	0	2	0	2	d:Fungi	Fungi	Unidentified						Domain
otu_1520_size_2	otu_1520	0	0	2	0	2	d:Fungi,p:Ascomycota	Fungi	Ascomycota						Phylum
otu_1521_size_2	otu_1521	0	0	2	0	2	d:Fungi,p:Basidiomycota,c:Agaricomycetes	Fungi	Basidiomycota	Agaricomycetes					Class
otu_1522_size_2	otu_1522	0	0	2	0	2	d:Fungi,p:Ascomycota	Fungi	Ascomycota						Phylum
otu_1523_size_2	otu_1523	0	0	2	0	2	d:Fungi,p:Basidiomycota	Fungi	Basidiomycota						Phylum
otu_1524_size_2	otu_1524	0	0	2	0	2	d:Fungi,p:Ascomycota	Fungi	Ascomycota						Phylum
otu_1525_size_2	otu_1525	0	0	2	0	2	d:Fungi,p:Basidiomycota	Fungi	Basidiomycota						Phylum
otu_1526_size_2	otu_1526	0	0	2	0	2	d:Fungi,p:Ascomycota,c:Saccharomycetes,o:Saccharomycetales,f:Debaryomycetaceae,g:Millerozyma,s:Millerozyma_farinosa	Fungi	Ascomycota	Saccharomycetes	Saccharomycetales	Debaryomycetaceae	Millerozyma	Millerozyma farinosa	Species
otu_1527_size_2	otu_1527	0	0	2	0	2	d:Fungi,p:Ascomycota,c:Sordariomycetes,o:Xylariales,f:Diatrypaceae,g:unidentified,s:Diatrypaceae_sp	Fungi	Ascomycota	Sordariomycetes	Xylariales	Diatrypaceae			Family
otu_1528_size_2	otu_1528	0	0	2	0	2	d:Fungi	Fungi	Unidentified						Domain
otu_1529_size_2	otu_1529	0	0	2	0	2	d:Fungi,p:Ascomycota,c:Sordariomycetes,o:Hypocreales,f:Sarocladiaceae,g:Parasarocladium,s:Parasarocladium_sp	Fungi	Ascomycota	Sordariomycetes	Hypocreales	Sarocladiaceae	Parasarocladium	Parasarocladium sp	Species
otu_1530_size_2	otu_1530	0	0	2	0	2	d:Fungi,p:Ascomycota	Fungi	Ascomycota						Phylum
otu_1531_size_2	otu_1531	0	0	2	0	2	d:Fungi,p:Ascomycota	Fungi	Ascomycota						Phylum
otu_1532_size_2	otu_1532	0	0	2	0	2	d:Fungi,p:Chytridiomycota	Fungi	Chytridiomycota						Phylum
otu_1533_size_2	otu_1533	0	0	2	0	2	d:Fungi,p:Ascomycota	Fungi	Ascomycota						Phylum
otu_1534_size_2	otu_1534	0	0	2	0	2	d:Fungi,p:Ascomycota	Fungi	Ascomycota						Phylum
otu_1535_size_2	otu_1535	0	0	2	0	2	d:Fungi,p:Ascomycota	Fungi	Ascomycota						Phylum
otu_1536_size_2	otu_1536	0	0	2	0	2	d:Fungi,p:Chytridiomycota	Fungi	Chytridiomycota						Phylum
otu_1537_size_2	otu_1537	0	0	2	0	2	d:Fungi	Fungi	Unidentified						Domain
otu_1538_size_2	otu_1538	0	0	2	0	2	d:Fungi,p:Ascomycota,c:Sordariomycetes,o:Hypocreales,f:Hypocreales_fam_Incertae_sedis,g:Acremonium,s:Acremonium_charticola	Fungi	Ascomycota	Sordariomycetes	Hypocreales		Acremonium	Acremonium charticola	Species
otu_1539_size_2	otu_1539	0	0	2	0	2	d:Fungi,p:Ascomycota	Fungi	Ascomycota						Phylum
otu_1540_size_2	otu_1540	0	0	2	0	2	d:Fungi,p:Basidiomycota	Fungi	Basidiomycota						Phylum
otu_1541_size_2	otu_1541	0	0	2	0	2	d:Fungi,p:Ascomycota	Fungi	Ascomycota						Phylum
otu_1542_size_2	otu_1542	0	0	2	0	2	d:Fungi	Fungi	Unidentified						Domain
otu_1543_size_4	otu_1543	0	0	4	0	4	d:Fungi,p:Basidiomycota,c:Agaricomycetes,o:Hymenochaetales,f:Schizoporaceae	Fungi	Basidiomycota	Agaricomycetes	Hymenochaetales	Schizoporaceae			Family
otu_1544_size_2	otu_1544	0	0	2	0	2	d:Fungi,p:Ascomycota	Fungi	Ascomycota						Phylum
otu_1545_size_2	otu_1545	0	0	2	0	2	d:Fungi,p:Ascomycota	Fungi	Ascomycota						Phylum
otu_1546_size_2	otu_1546	0	0	2	0	2	d:Fungi,p:Ascomycota	Fungi	Ascomycota						Phylum
otu_1547_size_4	otu_1547	0	0	4	0	4	d:Fungi,p:Ascomycota,c:Eurotiomycetes,o:Eurotiales,f:Aspergillaceae,g:Talaromyces	Fungi	Ascomycota	Eurotiomycetes	Eurotiales	Aspergillaceae	Talaromyces		Genus
otu_1548_size_4	otu_1548	0	0	4	0	4	d:Fungi,p:Basidiomycota,c:Agaricomycetes,o:Boletales,f:Rhizopogonaceae,g:Rhizopogon,s:Rhizopogon_sp	Fungi	Basidiomycota	Agaricomycetes	Boletales	Rhizopogonaceae	Rhizopogon	Rhizopogon sp	Species
otu_1549_size_30	otu_1549	0	0	26	4	30	d:Fungi	Fungi	Unidentified						Domain
otu_1550_size_2	otu_1550	0	0	2	0	2	d:Fungi,p:Basidiomycota	Fungi	Basidiomycota						Phylum
otu_1551_size_2	otu_1551	0	0	2	0	2	d:Fungi,p:Basidiomycota,c:Agaricomycetes,o:Hymenochaetales,f:Schizoporaceae,g:Lyomyces	Fungi	Basidiomycota	Agaricomycetes	Hymenochaetales	Schizoporaceae	Lyomyces		Genus
otu_1552_size_2	otu_1552	0	0	2	0	2	d:Fungi,p:Chytridiomycota	Fungi	Chytridiomycota						Phylum
otu_1553_size_2	otu_1553	0	0	2	0	2	d:Fungi,p:Ascomycota	Fungi	Ascomycota						Phylum
otu_1554_size_2	otu_1554	0	0	2	0	2	d:Fungi,p:Ascomycota	Fungi	Ascomycota						Phylum
otu_1555_size_2	otu_1555	0	0	2	0	2	d:Fungi,p:Basidiomycota,c:Wallemiomycetes,o:Wallemiales,f:Wallemiaceae,g:Wallemia,s:Wallemia_canadensis	Fungi	Basidiomycota	Wallemiomycetes	Wallemiales	Wallemiaceae	Wallemia	Wallemia canadensis	Species
otu_1556_size_2	otu_1556	0	0	2	0	2	d:Fungi,p:Ascomycota	Fungi	Ascomycota						Phylum
otu_1557_size_2	otu_1557	0	0	2	0	2	d:Fungi,p:Basidiomycota,c:Agaricomycetes,o:Hymenochaetales	Fungi	Basidiomycota	Agaricomycetes	Hymenochaetales				Order
otu_1558_size_2	otu_1558	0	0	2	0	2	d:Fungi,p:Ascomycota	Fungi	Ascomycota						Domain
otu_1559_size_2	otu_1559	0	0	2	0	2	d:Fungi,p:Basidiomycota	Fungi	Basidiomycota						Phylum
otu_1560_size_4	otu_1560	0	0	4	0	4	d:Fungi,p:Basidiomycota	Fungi	Basidiomycota						Phylum
otu_1561_size_2	otu_1561	0	0	2	0	2	d:Fungi,p:Ascomycota	Fungi	Ascomycota						Phylum
otu_1562_size_2	otu_1562	0	0	2	0	2	d:Fungi	Fungi	Unidentified						Domain
otu_1563_size_2	otu_1563	0	0	2	0	2	d:Fungi,p:Ascomycota,c:Sordariomycetes,o:Hypocreales,f:Bionectriaceae,g:Gliomastix	Fungi	Ascomycota	Sordariomycetes	Hypocreales	Bionectriaceae	Gliomastix		Genus
otu_1564_size_2	otu_1564	0	0	2	0	2	d:Fungi,p:Basidiomycota,c:Agaricomycetes,o:Agaricales,f:Agaricaceae,g:Agaricus	Fungi	Basidiomycota	Agaricomycetes	Agaricales	Agaricaceae	Agaricus		Genus
otu_1565_size_2	otu_1565	0	0	2	0	2	d:Fungi,p:Ascomycota	Fungi	Ascomycota						Phylum
otu_1566_size_2	otu_1566	0	0	2	0	2	d:Fungi	Fungi	Unidentified						Domain
otu_1567_size_2	otu_1567	0	0	2	0	2	d:Fungi	Fungi	Unidentified						Domain
otu_1568_size_4	otu_1568	0	0	2	2	4	d:Fungi	Fungi	Unidentified						Domain
otu_1569_size_2	otu_1569	0	0	2	0	2	d:Fungi,p:Chytridiomycota	Fungi	Chytridiomycota						Phylum
otu_1570_size_2	otu_1570	0	0	2	0	2	d:Fungi,p:Ascomycota	Fungi	Ascomycota						Domain
otu_1571_size_2	otu_1571	0	0	2	0	2	d:Fungi,p:Ascomycota	Fungi	Ascomycota						Phylum
otu_1572_size_2	otu_1572	0	0	2	0	2	d:Fungi,p:Ascomycota	Fungi	Ascomycota						Domain
otu_1573_size_2	otu_1573	0	0	2	0	2	d:Fungi,p:Ascomycota	Fungi	Ascomycota						Phylum
otu_1574_size_2	otu_1574	0	0	2	0	2	d:Fungi	Fungi	Unidentified						Domain
otu_1575_size_2	otu_1575	0	0	2	0	2	d:Fungi	Fungi	Unidentified						Domain
otu_1576_size_2	otu_1576	0	0	2	0	2	d:Fungi,p:Ascomycota,c:Sordariomycetes	Fungi	Ascomycota	Sordariomycetes					Class
otu_1577_size_2	otu_1577	0	0	2	0	2	d:Fungi,p:Ascomycota	Fungi	Ascomycota						Phylum
otu_1578_size_2	otu_1578	0	0	2	0	2	d:Fungi,p:Chytridiomycota	Fungi	Chytridiomycota						Phylum
otu_1579_size_2	otu_1579	0	0	2	0	2	d:Fungi	Fungi	Unidentified						Domain
otu_1580_size_12	otu_1580	0	0	12	0	12	d:Fungi,p:Basidiomycota	Fungi	Basidiomycota						Phylum
otu_1581_size_2	otu_1581	0	0	2	0	2	d:Fungi,p:Basidiomycota	Fungi	Basidiomycota						Phylum
otu_1582_size_2	otu_1582	0	0	2	0	2	d:Fungi,p:Ascomycota	Fungi	Ascomycota						Phylum
otu_1583_size_2	otu_1583	0	0	2	0	2	d:Fungi,p:Ascomycota	Fungi	Ascomycota						Phylum
otu_1584_size_4	otu_1584	0	0	4	0	4	d:Fungi,p:Basidiomycota	Fungi	Basidiomycota						Phylum
otu_1585_size_2	otu_1585	0	0	2	0	2	d:Fungi,p:Ascomycota	Fungi	Ascomycota						Phylum
otu_1586_size_2	otu_1586	0	0	2	0	2	d:Fungi,p:Ascomycota,c:Sordariomycetes	Fungi	Ascomycota	Sordariomycetes					Class
otu_1587_size_2	otu_1587	0	0	2	0	2	d:Fungi,p:Ascomycota	Fungi	Ascomycota						Phylum
otu_1588_size_6	otu_1588	0	0	6	0	6	d:Fungi,p:Basidiomycota	Fungi	Basidiomycota						Phylum
otu_1589_size_2	otu_1589	0	0	2	0	2	d:Fungi,p:Ascomycota	Fungi	Ascomycota						Phylum
otu_1590_size_2	otu_1590	0	0	2	0	2	d:Fungi,p:Basidiomycota	Fungi	Basidiomycota						Phylum
otu_1591_size_2	otu_1591	0	0	2	0	2	d:Fungi,p:Ascomycota	Fungi	Ascomycota						Phylum
otu_1592_size_2	otu_1592	0	0	2	0	2	d:Fungi,p:Ascomycota	Fungi	Ascomycota						Phylum
otu_1593_size_2	otu_1593	0	0	2	0	2	d:Fungi	Fungi	Unidentified						Domain
otu_1594_size_2	otu_1594	0	0	2	0	2	d:Fungi,p:Ascomycota	Fungi	Ascomycota						Phylum
otu_1595_size_2	otu_1595	0	0	2	0	2	d:Fungi,p:Basidiomycota	Fungi	Basidiomycota						Phylum
otu_1596_size_2	otu_1596	0	0	2	0	2	d:Fungi,p:Chytridiomycota	Fungi	Chytridiomycota						Phylum
otu_1597_size_2	otu_1597	0	0	2	0	2	d:Fungi,p:Ascomycota	Fungi	Ascomycota						Phylum
otu_1598_size_2	otu_1598	0	0	2	0	2	d:Fungi,p:Ascomycota	Fungi	Ascomycota						Phylum
otu_1599_size_2	otu_1599	0	0	2	0	2	d:Fungi,p:Ascomycota	Fungi	Ascomycota						Phylum
otu_1600_size_2	otu_1600	0	0	2	0	2	d:Fungi,p:Ascomycota	Fungi	Ascomycota						Phylum
otu_1601_size_2	otu_1601	0	0	0	2	2	d:Fungi,p:Ascomycota	Fungi	Ascomycota						Phylum
otu_1602_size_4	otu_1602	0	0	0	4	4	d:Fungi,p:Basidiomycota	Fungi	Basidiomycota						Phylum
otu_1603_size_6	otu_1603	0	0	0	6	6	d:Fungi,p:Ascomycota	Fungi	Ascomycota						Phylum
otu_1604_size_2	otu_1604	0	0	0	2	2	d:Fungi	Fungi	Unidentified						Domain
otu_1605_size_12	otu_1605	0	0	0	12	12	d:Fungi,p:Ascomycota,c:Sordariomycetes,o:Diaporthales,f:Diaporthaceae,g:Diaporthe	Fungi	Ascomycota	Sordariomycetes	Diaporthales	Diaporthaceae	Diaporthe		Genus
otu_1606_size_2	otu_1606	0	0	0	2	2	d:Fungi,p:Ascomycota,c:Sordariomycetes,o:Sordariales	Fungi	Ascomycota	Sordariomycetes	Sordariales				Order
otu_1607_size_2	otu_1607	0	0	0	2	2	d:Fungi,p:Ascomycota	Fungi	Ascomycota						Phylum
otu_1608_size_2	otu_1608	0	0	0	2	2	d:Fungi,p:Ascomycota	Fungi	Ascomycota						Phylum
otu_1609_size_2	otu_1609	0	0	0	2	2	d:Fungi,p:Ascomycota	Fungi	Ascomycota						Phylum
otu_1610_size_26	otu_1610	0	0	0	26	26	d:Fungi	Fungi	Unidentified						Domain
otu_1611_size_2	otu_1611	0	0	0	2	2	d:Fungi	Fungi	Unidentified						Domain
otu_1612_size_2	otu_1612	0	0	0	2	2	d:Fungi,p:Ascomycota	Fungi	Ascomycota						Phylum
otu_1613_size_2	otu_1613	0	0	0	2	2	d:Fungi,p:Ascomycota	Fungi	Ascomycota						Phylum
otu_1614_size_22	otu_1614	0	0	0	22	22	d:Fungi,p:Basidiomycota	Fungi	Basidiomycota						Phylum
otu_1615_size_6	otu_1615	0	0	0	6	6	d:Fungi,p:Ascomycota,c:Sordariomycetes,o:Diaporthales,f:Diaporthaceae,g:Diaporthe	Fungi	Ascomycota	Sordariomycetes	Diaporthales	Diaporthaceae	Diaporthe		Genus
otu_1616_size_2	otu_1616	0	0	0	2	2	d:Fungi,p:Ascomycota	Fungi	Ascomycota						Phylum
otu_1617_size_2	otu_1617	0	0	0	2	2	d:Fungi,p:Ascomycota	Fungi	Ascomycota						Phylum
otu_1618_size_4	otu_1618	0	0	0	4	4	d:Fungi,p:Ascomycota	Fungi	Ascomycota						Phylum
otu_1619_size_10	otu_1619	0	0	0	10	10	d:Fungi,p:Basidiomycota	Fungi	Basidiomycota						Phylum
otu_1620_size_4	otu_1620	0	0	0	4	4	d:Fungi,p:Ascomycota,c:Dothideomycetes,o:Pleosporales,f:Cucurbitariaceae,g:Pyrenochaetopsis	Fungi	Ascomycota	Dothideomycetes	Pleosporales	Cucurbitariaceae	Pyrenochaetopsis		Genus
otu_1621_size_6	otu_1621	0	0	0	6	6	d:Fungi,p:Basidiomycota,c:Microbotryomycetes	Fungi	Basidiomycota	Microbotryomycetes					Class
otu_1622_size_8	otu_1622	0	0	0	8	8	d:Fungi,p:Ascomycota,c:Dothideomycetes,o:Pleosporales,f:Massarinaceae	Fungi	Ascomycota	Dothideomycetes	Pleosporales	Massarinaceae			Family
otu_1623_size_2	otu_1623	0	0	0	2	2	d:Fungi,p:Ascomycota	Fungi	Ascomycota						Phylum
otu_1624_size_6	otu_1624	0	0	0	6	6	d:Fungi,p:Ascomycota,c:Dothideomycetes	Fungi	Ascomycota	Dothideomycetes					Class
otu_1625_size_2	otu_1625	0	0	0	2	2	d:Fungi,p:Ascomycota	Fungi	Ascomycota						Phylum
otu_1626_size_2	otu_1626	0	0	0	2	2	d:Fungi,p:Ascomycota	Fungi	Ascomycota						Phylum
otu_1627_size_2	otu_1627	0	0	0	2	2	d:Fungi,p:Basidiomycota,c:Agaricomycetes	Fungi	Basidiomycota	Agaricomycetes					Class
otu_1628_size_2	otu_1628	0	0	0	2	2	d:Fungi,p:Basidiomycota	Fungi	Basidiomycota						Phylum
otu_1629_size_2	otu_1629	0	0	0	2	2	d:Fungi,p:Ascomycota	Fungi	Ascomycota						Domain
otu_1630_size_2	otu_1630	0	0	0	2	2	d:Fungi,p:Basidiomycota,c:Agaricomycetes,o:Boletales,f:Suillaceae,g:Suillus	Fungi	Basidiomycota	Agaricomycetes	Boletales	Suillaceae	Suillus		Genus
otu_1631_size_2	otu_1631	0	0	0	2	2	d:Fungi,p:Basidiomycota,c:Agaricomycetes,o:unidentified,f:unidentified,g:unidentified,s:Agaricomycetes_sp	Fungi	Basidiomycota	Agaricomycetes					Class
otu_1632_size_2	otu_1632	0	0	0	2	2	d:Fungi	Fungi	Unidentified						Domain
otu_1633_size_6	otu_1633	0	0	0	6	6	d:Fungi,p:Basidiomycota	Fungi	Basidiomycota						Phylum
otu_1634_size_88	otu_1634	0	0	0	88	88	d:Fungi,p:Ascomycota,c:Sordariomycetes,o:Hypocreales,f:Hypocreaceae,g:Trichoderma	Fungi	Ascomycota	Sordariomycetes	Hypocreales	Hypocreaceae	Trichoderma		Genus
otu_1635_size_2	otu_1635	0	0	0	2	2	d:Fungi,p:Ascomycota,c:Leotiomycetes,o:Helotiales,f:unidentified	Fungi	Ascomycota	Leotiomycetes	Helotiales				Order
otu_1636_size_2	otu_1636	0	0	0	2	2	d:Fungi,p:Basidiomycota	Fungi	Basidiomycota						Phylum
otu_1637_size_2	otu_1637	0	0	0	2	2	d:Fungi,p:Ascomycota	Fungi	Ascomycota						Phylum
otu_1638_size_6	otu_1638	0	0	0	6	6	d:Fungi,p:Ascomycota,c:Leotiomycetes,o:Helotiales	Fungi	Ascomycota	Leotiomycetes	Helotiales				Order
otu_1639_size_4	otu_1639	0	0	0	4	4	d:Fungi,p:Ascomycota	Fungi	Ascomycota						Phylum
otu_1640_size_4	otu_1640	0	0	0	4	4	d:Fungi,p:Basidiomycota	Fungi	Basidiomycota						Phylum
otu_1641_size_6	otu_1641	0	0	0	6	6	d:Fungi,p:Basidiomycota	Fungi	Basidiomycota						Domain
otu_1642_size_2	otu_1642	0	0	0	2	2	d:Fungi,p:Ascomycota	Fungi	Ascomycota						Domain
otu_1643_size_2	otu_1643	0	0	0	2	2	d:Fungi,p:Ascomycota	Fungi	Ascomycota						Phylum
otu_1644_size_2	otu_1644	0	0	0	2	2	d:Fungi,p:Basidiomycota	Fungi	Basidiomycota						Phylum
otu_1645_size_2	otu_1645	0	0	0	2	2	d:Fungi,p:Ascomycota	Fungi	Ascomycota						Phylum
otu_1646_size_2	otu_1646	0	0	0	2	2	d:Fungi,p:Ascomycota	Fungi	Ascomycota						Domain
otu_1647_size_2	otu_1647	0	0	0	2	2	d:Fungi,p:Chytridiomycota	Fungi	Chytridiomycota						Phylum
otu_1648_size_2	otu_1648	0	0	0	2	2	d:Fungi,p:Ascomycota	Fungi	Ascomycota						Phylum
otu_1649_size_2	otu_1649	0	0	0	2	2	d:Fungi,p:Ascomycota	Fungi	Ascomycota						Phylum
otu_1650_size_8	otu_1650	0	0	0	8	8	d:Fungi,p:Ascomycota,c:Sordariomycetes,o:Hypocreales,f:Stachybotryaceae	Fungi	Ascomycota	Sordariomycetes	Hypocreales	Stachybotryaceae			Family
otu_1651_size_2	otu_1651	0	0	0	2	2	d:Fungi,p:Ascomycota	Fungi	Ascomycota						Phylum
otu_1652_size_2	otu_1652	0	0	0	2	2	d:Fungi,p:Basidiomycota	Fungi	Basidiomycota						Domain
otu_1653_size_2	otu_1653	0	0	0	2	2	d:Fungi,p:Ascomycota,c:Dothideomycetes,o:Pleosporales,f:unidentified,g:unidentified,s:Pleosporales_sp	Fungi	Ascomycota	Dothideomycetes	Pleosporales				Order
otu_1654_size_2	otu_1654	0	0	0	2	2	d:Fungi	Fungi	Unidentified						Domain
otu_1655_size_2	otu_1655	0	0	0	2	2	d:Fungi,p:Ascomycota,c:Sordariomycetes,o:Hypocreales,f:Niessliaceae,g:Niesslia	Fungi	Ascomycota	Sordariomycetes	Hypocreales	Niessliaceae	Niesslia		Genus
otu_1656_size_2	otu_1656	0	0	0	2	2	d:Fungi	Fungi	Unidentified						Domain
otu_1657_size_6	otu_1657	0	0	0	6	6	d:Fungi,p:Basidiomycota,c:Tremellomycetes,o:Tremellales,f:Trimorphomycetaceae,g:Saitozyma,s:Saitozyma_flava	Fungi	Basidiomycota	Tremellomycetes	Tremellales	Trimorphomycetaceae	Saitozyma	Saitozyma flava	Species
otu_1658_size_2	otu_1658	0	0	0	2	2	d:Fungi,p:Ascomycota	Fungi	Ascomycota						Phylum
otu_1659_size_2	otu_1659	0	0	0	2	2	d:Fungi,p:Ascomycota	Fungi	Ascomycota						Phylum
otu_1660_size_2	otu_1660	0	0	0	2	2	d:Fungi,p:Ascomycota	Fungi	Ascomycota						Phylum
otu_1661_size_2	otu_1661	0	0	0	2	2	d:Fungi,p:Ascomycota	Fungi	Ascomycota						Phylum
otu_1662_size_2	otu_1662	0	0	0	2	2	d:Fungi,p:Ascomycota	Fungi	Ascomycota						Phylum
otu_1663_size_2	otu_1663	0	0	0	2	2	d:Fungi	Fungi	Unidentified						Domain
otu_1664_size_2	otu_1664	0	0	0	2	2	d:Fungi,p:Ascomycota	Fungi	Ascomycota						Phylum
otu_1665_size_2	otu_1665	0	0	0	2	2	d:Fungi,p:Chytridiomycota	Fungi	Chytridiomycota						Phylum
otu_1666_size_2	otu_1666	0	0	0	2	2	d:Fungi	Fungi	Unidentified						Domain
otu_1667_size_2	otu_1667	0	0	0	2	2	d:Fungi,p:Ascomycota	Fungi	Ascomycota						Domain
otu_1668_size_2	otu_1668	0	0	0	2	2	d:Fungi	Fungi	Unidentified						Domain
otu_1669_size_2	otu_1669	0	0	0	2	2	d:Fungi,p:Basidiomycota	Fungi	Basidiomycota						Phylum
otu_1670_size_2	otu_1670	0	0	0	2	2	d:Fungi,p:Ascomycota	Fungi	Ascomycota						Phylum
otu_1671_size_2	otu_1671	0	0	0	2	2	d:Fungi	Fungi	Unidentified						Domain
otu_1672_size_4	otu_1672	0	0	0	4	4	d:Fungi,p:Basidiomycota,c:Tremellomycetes,o:Tremellales,f:Bulleribasidiaceae,g:Hannaella,s:Hannaella_sp	Fungi	Basidiomycota	Tremellomycetes	Tremellales	Bulleribasidiaceae	Hannaella	Hannaella sp	Species
otu_1673_size_2	otu_1673	0	0	0	2	2	d:Fungi	Fungi	Unidentified						Domain
otu_1674_size_2	otu_1674	0	0	0	2	2	d:Fungi,p:Ascomycota	Fungi	Ascomycota						Phylum
otu_1675_size_2	otu_1675	0	0	0	2	2	d:Fungi	Fungi	Unidentified						Domain
otu_1676_size_8	otu_1676	0	0	0	8	8	d:Fungi,p:Basidiomycota	Fungi	Basidiomycota						Domain
otu_1677_size_6	otu_1677	0	0	0	6	6	d:Fungi,p:Ascomycota,c:Sordariomycetes,o:Chaetosphaeriales,f:Chaetosphaeriaceae,g:Pseudophialocephala,s:Pseudophialocephala_humicola	Fungi	Ascomycota	Sordariomycetes	Chaetosphaeriales	Chaetosphaeriaceae	Pseudophialocephala	Pseudophialocephala humicola	Species
otu_1678_size_2	otu_1678	0	0	0	2	2	d:Fungi,p:Ascomycota	Fungi	Ascomycota						Phylum
otu_1679_size_2	otu_1679	0	0	0	2	2	d:Fungi,p:Ascomycota,c:Dothideomycetes,o:Pleosporales,f:Teichosporaceae,g:Teichospora	Fungi	Ascomycota	Dothideomycetes	Pleosporales	Teichosporaceae	Teichospora		Genus
otu_1680_size_4	otu_1680	0	0	0	4	4	d:Fungi,p:Basidiomycota,c:Agaricomycetes	Fungi	Basidiomycota	Agaricomycetes					Class
otu_1681_size_2	otu_1681	0	0	0	2	2	d:Fungi,p:Ascomycota	Fungi	Ascomycota						Phylum
otu_1682_size_2	otu_1682	0	0	0	2	2	d:Fungi,p:Chytridiomycota	Fungi	Chytridiomycota						Phylum
otu_1683_size_2	otu_1683	0	0	0	2	2	d:Fungi,p:Ascomycota,c:Dothideomycetes,o:Pleosporales	Fungi	Ascomycota	Dothideomycetes	Pleosporales				Order
otu_1684_size_2	otu_1684	0	0	0	2	2	d:Fungi,p:Ascomycota	Fungi	Ascomycota						Phylum
otu_1685_size_2	otu_1685	0	0	0	2	2	d:Fungi,p:Ascomycota	Fungi	Ascomycota						Phylum
otu_1686_size_2	otu_1686	0	0	0	2	2	d:Fungi,p:Ascomycota,c:Leotiomycetes,o:Helotiales	Fungi	Ascomycota	Leotiomycetes	Helotiales				Order
otu_1687_size_2	otu_1687	0	0	0	2	2	d:Fungi,p:Ascomycota	Fungi	Ascomycota						Phylum
otu_1688_size_2	otu_1688	0	0	0	2	2	d:Fungi,p:Ascomycota	Fungi	Ascomycota						Phylum
otu_1689_size_2	otu_1689	0	0	0	2	2	d:Fungi,p:Ascomycota	Fungi	Ascomycota						Domain
otu_1690_size_2	otu_1690	0	0	0	2	2	d:Fungi	Fungi	Unidentified						Domain
otu_1691_size_2	otu_1691	0	0	0	2	2	d:Fungi,p:Basidiomycota	Fungi	Basidiomycota						Phylum
otu_1692_size_2	otu_1692	0	0	0	2	2	d:Fungi,p:Ascomycota	Fungi	Ascomycota						Phylum
otu_1693_size_2	otu_1693	0	0	0	2	2	d:Fungi,p:Ascomycota,c:Sordariomycetes,o:Hypocreales,f:Hypocreales_fam_Incertae_sedis	Fungi	Ascomycota	Sordariomycetes	Hypocreales				Order
otu_1694_size_2	otu_1694	0	0	0	2	2	d:Fungi,p:Ascomycota	Fungi	Ascomycota						Phylum
otu_1695_size_2	otu_1695	0	0	0	2	2	d:Fungi	Fungi	Unidentified						Domain
otu_1696_size_2	otu_1696	0	0	0	2	2	d:Fungi	Fungi	Unidentified						Domain
otu_1697_size_2	otu_1697	0	0	0	2	2	d:Fungi,p:Ascomycota	Fungi	Ascomycota						Phylum
otu_1698_size_2	otu_1698	0	0	0	2	2	d:Fungi,p:Ascomycota	Fungi	Ascomycota						Phylum
otu_1699_size_2	otu_1699	0	0	0	2	2	d:Fungi,p:Ascomycota	Fungi	Ascomycota						Phylum
otu_1700_size_2	otu_1700	0	0	0	2	2	d:Fungi,p:Ascomycota	Fungi	Ascomycota						Phylum
otu_1701_size_2	otu_1701	0	0	0	2	2	d:Fungi,p:Ascomycota	Fungi	Ascomycota						Phylum
otu_1702_size_4	otu_1702	0	0	0	4	4	d:Fungi,p:Ascomycota,c:Dothideomycetes,o:Pleosporales,f:Pleosporaceae,g:Exserohilum	Fungi	Ascomycota	Dothideomycetes	Pleosporales	Pleosporaceae	Exserohilum		Genus
otu_1703_size_2	otu_1703	0	0	0	2	2	d:Fungi	Fungi	Unidentified						Domain
otu_1704_size_2	otu_1704	0	0	0	2	2	d:Fungi,p:Ascomycota	Fungi	Ascomycota						Phylum
otu_1705_size_2	otu_1705	0	0	0	2	2	d:Fungi	Fungi	Unidentified						Domain
otu_1706_size_4	otu_1706	0	0	0	4	4	d:Fungi,p:Ascomycota,c:Sordariomycetes,o:Sordariales,f:Chaetomiaceae	Fungi	Ascomycota	Sordariomycetes	Sordariales	Chaetomiaceae			Family
otu_1707_size_4	otu_1707	0	0	0	4	4	d:Fungi,p:Basidiomycota	Fungi	Basidiomycota						Phylum
otu_1708_size_2	otu_1708	0	0	0	2	2	d:Fungi,p:Ascomycota	Fungi	Ascomycota						Phylum
otu_1709_size_4	otu_1709	0	0	0	4	4	d:Fungi,p:Ascomycota,c:Sordariomycetes,o:Glomerellales,f:Glomerellaceae,g:Colletotrichum	Fungi	Ascomycota	Sordariomycetes	Glomerellales	Glomerellaceae	Colletotrichum		Genus
otu_1710_size_2	otu_1710	0	0	0	2	2	d:Fungi,p:Ascomycota	Fungi	Ascomycota						Phylum
otu_1711_size_2	otu_1711	0	0	0	2	2	d:Fungi,p:Chytridiomycota	Fungi	Chytridiomycota						Phylum
otu_1712_size_2	otu_1712	0	0	0	2	2	d:Fungi,p:Basidiomycota	Fungi	Basidiomycota						Phylum
otu_1713_size_2	otu_1713	0	0	0	2	2	d:Fungi,p:Ascomycota	Fungi	Ascomycota						Phylum
otu_1714_size_2	otu_1714	0	0	0	2	2	d:Fungi,p:Ascomycota	Fungi	Ascomycota						Phylum
otu_1715_size_2	otu_1715	0	0	0	2	2	d:Fungi,p:Ascomycota	Fungi	Ascomycota						Phylum
otu_1716_size_2	otu_1716	0	0	0	2	2	d:Fungi	Fungi	Unidentified						Domain
otu_1717_size_2	otu_1717	0	0	0	2	2	d:Fungi,p:Ascomycota	Fungi	Ascomycota						Phylum
otu_1718_size_2	otu_1718	0	0	0	2	2	d:Fungi,p:Ascomycota	Fungi	Ascomycota						Phylum
otu_1719_size_2	otu_1719	0	0	0	2	2	d:Fungi,p:Chytridiomycota	Fungi	Chytridiomycota						Phylum
otu_1720_size_6	otu_1720	0	0	0	6	6	d:Fungi	Fungi	Basidiomycota						Domain
otu_1721_size_2	otu_1721	0	0	0	2	2	d:Fungi,p:Ascomycota	Fungi	Ascomycota						Phylum
otu_1722_size_2	otu_1722	0	0	0	2	2	d:Fungi,p:Ascomycota	Fungi	Ascomycota						Phylum
otu_1723_size_2	otu_1723	0	0	0	2	2	d:Fungi,p:Ascomycota	Fungi	Ascomycota						Phylum
otu_1724_size_2	otu_1724	0	0	0	2	2	d:Fungi	Fungi	Unidentified						Domain
otu_1725_size_2	otu_1725	0	0	0	2	2	d:Fungi,p:Ascomycota	Fungi	Ascomycota						Phylum
otu_1726_size_2	otu_1726	0	0	0	2	2	d:Fungi,p:Ascomycota,c:Dothideomycetes,o:Pleosporales,f:Phaeosphaeriaceae	Fungi	Ascomycota	Dothideomycetes	Pleosporales	Phaeosphaeriaceae			Family
otu_1727_size_2	otu_1727	0	0	0	2	2	d:Fungi	Fungi	Unidentified						Domain
otu_1728_size_2	otu_1728	0	0	0	2	2	d:Fungi,p:Ascomycota	Fungi	Ascomycota						Phylum
otu_1729_size_2	otu_1729	0	0	0	2	2	d:Fungi,p:Ascomycota,c:Dothideomycetes,o:Pleosporales,f:Didymellaceae	Fungi	Ascomycota	Dothideomycetes	Pleosporales	Didymellaceae			Family
otu_1730_size_2	otu_1730	0	0	0	2	2	d:Fungi,p:Basidiomycota	Fungi	Basidiomycota						Phylum
otu_1731_size_2	otu_1731	0	0	0	2	2	d:Fungi,p:Ascomycota,c:Dothideomycetes,o:Pleosporales	Fungi	Ascomycota	Dothideomycetes	Pleosporales				Order
otu_1732_size_2	otu_1732	0	0	0	2	2	d:Fungi,p:Ascomycota	Fungi	Ascomycota						Phylum
otu_1733_size_2	otu_1733	0	0	0	2	2	d:Fungi,p:Ascomycota	Fungi	Ascomycota						Phylum
otu_1734_size_2	otu_1734	0	0	0	2	2	d:Fungi,p:Ascomycota,c:Sordariomycetes,o:Magnaporthales,f:Ophioceraceae,g:Ophioceras,s:Ophioceras_commune	Fungi	Ascomycota	Sordariomycetes	Magnaporthales	Ophioceraceae	Ophioceras	Ophioceras commune	Species
otu_1735_size_2	otu_1735	0	0	0	2	2	d:Fungi,p:Ascomycota	Fungi	Ascomycota						Phylum
otu_1736_size_2	otu_1736	0	0	0	2	2	d:Fungi,p:Ascomycota,c:Dothideomycetes,o:Pleosporales,f:Lophiostomataceae	Fungi	Ascomycota	Dothideomycetes	Pleosporales	Lophiostomataceae			Family
otu_1737_size_2	otu_1737	0	0	0	2	2	d:Fungi	Fungi	Unidentified						Domain
otu_1738_size_4	otu_1738	0	0	0	4	4	d:Fungi,p:Ascomycota	Fungi	Ascomycota						Phylum
otu_1739_size_2	otu_1739	0	0	0	2	2	d:Fungi,p:Ascomycota	Fungi	Ascomycota						Phylum
otu_1740_size_2	otu_1740	0	0	0	2	2	d:Fungi,p:Ascomycota	Fungi	Ascomycota						Phylum
otu_1741_size_2	otu_1741	0	0	0	2	2	d:Fungi	Fungi	Unidentified						Domain
otu_1742_size_4	otu_1742	0	0	0	4	4	d:Fungi,p:Ascomycota	Fungi	Ascomycota						Phylum
otu_1743_size_10	otu_1743	0	0	0	10	10	d:Fungi,p:Ascomycota,c:Dothideomycetes,o:Pleosporales,f:Phaeosphaeriaceae	Fungi	Ascomycota	Dothideomycetes	Pleosporales	Phaeosphaeriaceae			Family
otu_1744_size_2	otu_1744	0	0	0	2	2	d:Fungi,p:Basidiomycota	Fungi	Basidiomycota						Phylum
otu_1745_size_2	otu_1745	0	0	0	2	2	d:Fungi,p:Basidiomycota,c:Cystobasidiomycetes,o:Erythrobasidiales,f:Erythrobasidiaceae,g:Erythrobasidium,s:Erythrobasidium_sp	Fungi	Basidiomycota	Cystobasidiomycetes	Erythrobasidiales	Erythrobasidiaceae	Erythrobasidium	Erythrobasidium sp	Species
otu_1746_size_2	otu_1746	0	0	0	2	2	d:Fungi,p:Chytridiomycota	Fungi	Chytridiomycota						Phylum
otu_1747_size_2	otu_1747	0	0	0	2	2	d:Fungi,p:Basidiomycota	Fungi	Basidiomycota						Phylum
otu_1748_size_2	otu_1748	0	0	0	2	2	d:Fungi	Fungi	Unidentified						Domain
otu_1749_size_2	otu_1749	0	0	0	2	2	d:Fungi,p:Ascomycota	Fungi	Ascomycota						Phylum
otu_1750_size_2	otu_1750	0	0	0	2	2	d:Fungi,p:Ascomycota,c:Sordariomycetes,o:Xylariales	Fungi	Ascomycota	Sordariomycetes	Xylariales				Order
otu_1751_size_2	otu_1751	0	0	0	2	2	d:Fungi,p:Ascomycota	Fungi	Ascomycota						Phylum
otu_1752_size_2	otu_1752	0	0	0	2	2	d:Fungi,p:Chytridiomycota	Fungi	Chytridiomycota						Phylum
otu_1753_size_2	otu_1753	0	0	0	2	2	d:Fungi,p:Basidiomycota	Fungi	Basidiomycota						Phylum
otu_1754_size_2	otu_1754	0	0	0	2	2	d:Fungi,p:Basidiomycota	Fungi	Basidiomycota						Domain
otu_1755_size_2	otu_1755	0	0	0	2	2	d:Fungi,p:Ascomycota	Fungi	Ascomycota						Phylum
otu_1756_size_2	otu_1756	0	0	0	2	2	d:Fungi,p:Basidiomycota	Fungi	Basidiomycota						Phylum
otu_1757_size_2	otu_1757	0	0	0	2	2	d:Fungi,p:Ascomycota	Fungi	Ascomycota						Phylum
otu_1758_size_2	otu_1758	0	0	0	2	2	d:Fungi,p:Ascomycota	Fungi	Ascomycota						Phylum
otu_1759_size_2	otu_1759	0	0	0	2	2	d:Fungi,p:Basidiomycota	Fungi	Basidiomycota						Domain
otu_1760_size_6	otu_1760	0	0	0	6	6	d:Fungi,p:Monoblepharomycota	Fungi	Monoblepharomycota						Phylum
otu_1761_size_6	otu_1761	0	0	0	6	6	d:Fungi,p:Ascomycota	Fungi	Ascomycota						Phylum
otu_1762_size_2	otu_1762	0	0	0	2	2	d:Fungi,p:Ascomycota,c:Sordariomycetes,o:Hypocreales	Fungi	Ascomycota	Sordariomycetes	Hypocreales				Order
otu_1763_size_6	otu_1763	0	0	0	6	6	d:Fungi,p:Ascomycota,c:Dothideomycetes	Fungi	Ascomycota	Dothideomycetes					Class
otu_1764_size_2	otu_1764	0	0	0	2	2	d:Fungi,p:Basidiomycota	Fungi	Basidiomycota						Phylum
otu_1765_size_4	otu_1765	0	0	0	4	4	d:Fungi,p:Basidiomycota	Fungi	Basidiomycota						Phylum
otu_1766_size_6	otu_1766	0	0	0	6	6	d:Fungi,p:Ascomycota	Fungi	Ascomycota						Phylum
otu_1767_size_2	otu_1767	0	0	0	2	2	d:Fungi,p:Ascomycota	Fungi	Ascomycota						Phylum
otu_1768_size_4	otu_1768	0	0	0	4	4	d:Fungi,p:Basidiomycota,c:Ustilaginomycetes,o:Ustilaginales,f:Ustilaginaceae	Fungi	Basidiomycota	Ustilaginomycetes	Ustilaginales	Ustilaginaceae			Family
otu_1769_size_18	otu_1769	0	0	0	18	18	d:Fungi,p:Ascomycota,c:Dothideomycetes,o:Pleosporales	Fungi	Ascomycota	Dothideomycetes	Pleosporales				Order
otu_1770_size_6	otu_1770	0	0	0	6	6	d:Fungi,p:Ascomycota,c:Sordariomycetes	Fungi	Ascomycota	Sordariomycetes					Class
otu_1771_size_2	otu_1771	0	0	0	2	2	d:Fungi,p:Chytridiomycota	Fungi	Chytridiomycota						Phylum
otu_1772_size_4	otu_1772	0	0	0	4	4	d:Fungi	Fungi	Unidentified						Domain
otu_1773_size_2	otu_1773	0	0	0	2	2	d:Fungi,p:Ascomycota	Fungi	Ascomycota						Phylum
otu_1774_size_44	otu_1774	0	0	0	44	44	d:Fungi,p:Ascomycota,c:Sordariomycetes,o:Hypocreales	Fungi	Ascomycota	Sordariomycetes	Hypocreales				Order
otu_1775_size_2	otu_1775	0	0	0	2	2	d:Fungi,p:Basidiomycota	Fungi	Basidiomycota						Phylum
otu_1776_size_2	otu_1776	0	0	0	2	2	d:Fungi	Fungi	Unidentified						Domain
otu_1777_size_2	otu_1777	0	0	0	2	2	d:Fungi,p:Ascomycota	Fungi	Ascomycota						Phylum
otu_1778_size_2	otu_1778	0	0	0	2	2	d:Fungi,p:Chytridiomycota	Fungi	Chytridiomycota						Phylum
otu_1779_size_10	otu_1779	0	0	0	10	10	d:Fungi,p:Ascomycota	Fungi	Ascomycota						Phylum
otu_1780_size_2	otu_1780	0	0	0	2	2	d:Fungi,p:Ascomycota	Fungi	Ascomycota						Domain
otu_1781_size_2	otu_1781	0	0	0	2	2	d:Fungi,p:Ascomycota	Fungi	Ascomycota						Phylum
otu_1782_size_8	otu_1782	0	0	0	8	8	d:Fungi,p:Ascomycota	Fungi	Ascomycota						Phylum
otu_1783_size_6	otu_1783	0	0	0	6	6	d:Fungi,p:Ascomycota	Fungi	Ascomycota						Phylum
otu_1784_size_6	otu_1784	0	0	0	6	6	d:Fungi,p:Ascomycota	Fungi	Ascomycota						Phylum
otu_1785_size_8	otu_1785	0	0	0	8	8	d:Fungi,p:Ascomycota,c:Dothideomycetes	Fungi	Ascomycota	Dothideomycetes					Class
otu_1786_size_2	otu_1786	0	0	0	2	2	d:Fungi,p:Basidiomycota,c:Tremellomycetes,o:Tremellales,f:Cuniculitremaceae,g:Fellomyces,s:Fellomyces_horovitziae	Fungi	Basidiomycota	Tremellomycetes	Tremellales	Cuniculitremaceae	Fellomyces	Fellomyces horovitziae	Species
otu_1787_size_4	otu_1787	0	0	0	4	4	d:Fungi,p:Chytridiomycota,c:Rhizophlyctidomycetes,o:Rhizophlyctidales,f:Rhizophlyctidaceae,g:Rhizophlyctis,s:Rhizophlyctis_rosea	Fungi	Chytridiomycota	Rhizophlyctidomycetes	Rhizophlyctidales	Rhizophlyctidaceae	Rhizophlyctis	Rhizophlyctis rosea	Species
otu_1788_size_2	otu_1788	0	0	0	2	2	d:Fungi,p:Ascomycota	Fungi	Ascomycota						Domain
otu_1789_size_2	otu_1789	0	0	0	2	2	d:Fungi,p:Ascomycota	Fungi	Ascomycota						Phylum
otu_1790_size_4	otu_1790	0	0	0	4	4	d:Fungi,p:Basidiomycota	Fungi	Basidiomycota						Phylum
otu_1791_size_2	otu_1791	0	0	0	2	2	d:Fungi,p:Ascomycota,c:Eurotiomycetes,o:Chaetothyriales,f:Herpotrichiellaceae	Fungi	Ascomycota	Eurotiomycetes	Chaetothyriales	Herpotrichiellaceae			Family
otu_1792_size_8	otu_1792	0	0	0	8	8	d:Fungi,p:Ascomycota	Fungi	Ascomycota						Phylum
otu_1793_size_4	otu_1793	0	0	0	4	4	d:Fungi,p:Ascomycota,c:Sordariomycetes,o:unidentified,f:unidentified,g:unidentified,s:Sordariomycetes_sp	Fungi	Ascomycota	Sordariomycetes					Class
otu_1794_size_2	otu_1794	0	0	0	2	2	d:Fungi,p:Ascomycota	Fungi	Ascomycota						Phylum
otu_1795_size_4	otu_1795	0	0	0	4	4	d:Fungi,p:Ascomycota,c:Sordariomycetes,o:Xylariales,f:Sporocadaceae	Fungi	Ascomycota	Sordariomycetes	Xylariales	Sporocadaceae			Family
otu_1796_size_2	otu_1796	0	0	0	2	2	d:Fungi,p:Ascomycota	Fungi	Ascomycota						Phylum
otu_1797_size_2	otu_1797	0	0	0	2	2	d:Fungi,p:Ascomycota	Fungi	Ascomycota						Phylum
otu_1798_size_2	otu_1798	0	0	0	2	2	d:Fungi,p:Basidiomycota	Fungi	Basidiomycota						Phylum
otu_1799_size_2	otu_1799	0	0	0	2	2	d:Fungi,p:Ascomycota	Fungi	Ascomycota						Phylum
otu_1800_size_2	otu_1800	0	0	0	2	2	d:Fungi,p:Basidiomycota	Fungi	Basidiomycota						Domain
otu_1801_size_2	otu_1801	0	0	0	2	2	d:Fungi,p:Basidiomycota	Fungi	Basidiomycota						Phylum
otu_1802_size_10	otu_1802	0	0	0	10	10	d:Fungi,p:Ascomycota	Fungi	Ascomycota						Phylum
otu_1803_size_2	otu_1803	0	0	0	2	2	d:Fungi,p:Basidiomycota	Fungi	Basidiomycota						Phylum
otu_1804_size_6	otu_1804	0	0	0	6	6	d:Fungi,p:Basidiomycota	Fungi	Basidiomycota						Phylum
otu_1805_size_6	otu_1805	0	0	0	6	6	d:Fungi,p:Ascomycota,c:Dothideomycetes,o:Pleosporales	Fungi	Ascomycota	Dothideomycetes	Pleosporales				Order
otu_1806_size_6	otu_1806	0	0	0	6	6	d:Fungi,p:Ascomycota,c:Dothideomycetes,o:Pleosporales,f:Didymosphaeriaceae,g:Paraconiothyrium,s:Paraconiothyrium_salinum	Fungi	Ascomycota	Dothideomycetes	Pleosporales	Didymosphaeriaceae	Paraconiothyrium	Paraconiothyrium salinum	Species
otu_1807_size_2	otu_1807	0	0	0	2	2	d:Fungi,p:Basidiomycota	Fungi	Basidiomycota						Phylum
otu_1808_size_2	otu_1808	0	0	0	2	2	d:Fungi,p:Ascomycota	Fungi	Ascomycota						Phylum
otu_1809_size_2	otu_1809	0	0	0	2	2	d:Fungi,p:Ascomycota	Fungi	Ascomycota						Phylum
otu_1810_size_2	otu_1810	0	0	0	2	2	d:Fungi,p:Basidiomycota	Fungi	Basidiomycota						Phylum
otu_1811_size_10	otu_1811	0	0	0	10	10	d:Fungi,p:Ascomycota,c:Dothideomycetes,o:Pleosporales	Fungi	Ascomycota	Dothideomycetes	Pleosporales				Order
otu_1812_size_4	otu_1812	0	0	0	4	4	d:Fungi,p:Basidiomycota	Fungi	Basidiomycota						Phylum
otu_1813_size_2	otu_1813	0	0	0	2	2	d:Fungi,p:Chytridiomycota	Fungi	Chytridiomycota						Phylum
otu_1814_size_2	otu_1814	0	0	0	2	2	d:Fungi,p:Basidiomycota,c:Agaricomycetes,o:Trechisporales,f:Hydnodontaceae,g:Trechispora,s:Trechispora_sp	Fungi	Basidiomycota	Agaricomycetes	Trechisporales	Hydnodontaceae	Trechispora	Trechispora sp	Species
otu_1815_size_2	otu_1815	0	0	0	2	2	d:Fungi,p:Ascomycota	Fungi	Basidiomycota						Phylum
otu_1816_size_2	otu_1816	0	0	0	2	2	d:Fungi,p:Ascomycota,c:Dothideomycetes,o:Capnodiales,f:Dissoconiaceae,g:Ramichloridium	Fungi	Ascomycota	Dothideomycetes	Capnodiales	Dissoconiaceae	Ramichloridium		Genus
otu_1817_size_2	otu_1817	0	0	0	2	2	d:Fungi,p:Ascomycota,c:Sordariomycetes	Fungi	Ascomycota	Sordariomycetes					Class
otu_1818_size_4	otu_1818	0	0	0	4	4	d:Fungi,p:Chytridiomycota	Fungi	Chytridiomycota						Phylum
otu_1819_size_2	otu_1819	0	0	0	2	2	d:Fungi,p:Ascomycota	Fungi	Ascomycota						Phylum
otu_1820_size_2	otu_1820	0	0	0	2	2	d:Fungi,p:Ascomycota	Fungi	Ascomycota						Phylum
otu_1821_size_2	otu_1821	0	0	0	2	2	d:Fungi,p:Ascomycota	Fungi	Ascomycota						Phylum
otu_1822_size_12	otu_1822	0	0	0	12	12	d:Fungi,p:Chytridiomycota	Fungi	Chytridiomycota						Phylum
otu_1823_size_2	otu_1823	0	0	0	2	2	d:Fungi,p:Basidiomycota	Fungi	Basidiomycota						Phylum
otu_1824_size_2	otu_1824	0	0	0	2	2	d:Fungi,p:Ascomycota	Fungi	Ascomycota						Phylum
otu_1825_size_2	otu_1825	0	0	0	2	2	d:Fungi,p:Ascomycota	Fungi	Ascomycota						Phylum
otu_1826_size_2	otu_1826	0	0	0	2	2	d:Fungi	Fungi	Unidentified						Domain
otu_1827_size_2	otu_1827	0	0	0	2	2	d:Fungi,p:Ascomycota	Fungi	Ascomycota						Phylum
otu_1828_size_2	otu_1828	0	0	0	2	2	d:Fungi	Fungi	Unidentified						Domain
otu_1829_size_2	otu_1829	0	0	0	2	2	d:Fungi	Fungi	Unidentified						Domain
otu_1830_size_2	otu_1830	0	0	0	2	2	d:Fungi,p:Basidiomycota,c:Tremellomycetes,o:Tremellales	Fungi	Basidiomycota	Tremellomycetes	Tremellales				Order
otu_1831_size_2	otu_1831	0	0	0	2	2	d:Fungi,p:Ascomycota,c:Taphrinomycetes,o:Taphrinales,f:Protomycetaceae,g:Saitoella,s:Saitoella_complicata	Fungi	Ascomycota	Taphrinomycetes	Taphrinales	Protomycetaceae	Saitoella	Saitoella complicata	Species
otu_1832_size_4	otu_1832	0	0	0	4	4	d:Fungi,p:Basidiomycota,c:Ustilaginomycetes,o:Ustilaginales,f:Ustilaginaceae,g:Cintractia	Fungi	Basidiomycota	Ustilaginomycetes	Ustilaginales	Ustilaginaceae	Cintractia		Genus
otu_1833_size_6	otu_1833	0	0	0	6	6	d:Fungi,p:Ascomycota	Fungi	Ascomycota						Phylum
otu_1834_size_2	otu_1834	0	0	0	2	2	d:Fungi,p:Ascomycota,c:Dothideomycetes,o:Pleosporales,f:Phaeosphaeriaceae	Fungi	Ascomycota	Dothideomycetes	Pleosporales	Phaeosphaeriaceae			Family
otu_1835_size_4	otu_1835	0	0	0	4	4	d:Fungi	Fungi	Unidentified						Domain
otu_1836_size_2	otu_1836	0	0	0	2	2	d:Fungi,p:Ascomycota	Fungi	Ascomycota						Phylum
otu_1837_size_2	otu_1837	0	0	0	2	2	d:Fungi,p:Ascomycota,c:Dothideomycetes,o:Pleosporales,f:Didymellaceae	Fungi	Ascomycota	Dothideomycetes	Pleosporales	Didymellaceae			Family
otu_1838_size_2	otu_1838	0	0	0	2	2	d:Fungi,p:Ascomycota	Fungi	Ascomycota						Phylum
otu_1839_size_8	otu_1839	0	0	0	8	8	d:Fungi,p:Basidiomycota	Fungi	Basidiomycota						Phylum
otu_1840_size_2	otu_1840	0	0	0	2	2	d:Fungi,p:Ascomycota	Fungi	Ascomycota						Phylum
otu_1841_size_2	otu_1841	0	0	0	2	2	d:Fungi,p:Basidiomycota	Fungi	Basidiomycota						Phylum
otu_1842_size_2	otu_1842	0	0	0	2	2	d:Fungi,p:Ascomycota	Fungi	Ascomycota						Phylum
otu_1843_size_2	otu_1843	0	0	0	2	2	d:Fungi,p:Ascomycota,c:Sordariomycetes,o:Hypocreales	Fungi	Ascomycota	Sordariomycetes	Hypocreales				Order
otu_1844_size_2	otu_1844	0	0	0	2	2	d:Fungi,p:Ascomycota	Fungi	Ascomycota						Phylum
otu_1845_size_2	otu_1845	0	0	0	2	2	d:Fungi,p:Basidiomycota	Fungi	Basidiomycota						Phylum
otu_1846_size_2	otu_1846	0	0	0	2	2	d:Fungi,p:Ascomycota,c:Dothideomycetes	Fungi	Ascomycota	Dothideomycetes					Class
otu_1847_size_2	otu_1847	0	0	0	2	2	d:Fungi,p:Basidiomycota,c:Ustilaginomycetes,o:Ustilaginales,f:Ustilaginaceae,g:Farysia,s:Farysia_acheniorum	Fungi	Basidiomycota	Ustilaginomycetes	Ustilaginales	Ustilaginaceae	Farysia	Farysia acheniorum	Species
otu_1848_size_2	otu_1848	0	0	0	2	2	d:Fungi,p:Ascomycota	Fungi	Ascomycota						Phylum
otu_1849_size_6	otu_1849	0	0	0	6	6	d:Fungi,p:Ascomycota,c:Sordariomycetes,o:Hypocreales,f:Stachybotryaceae,g:Striaticonidium	Fungi	Ascomycota	Sordariomycetes	Hypocreales	Stachybotryaceae	Striaticonidium		Genus
otu_1850_size_2	otu_1850	0	0	0	2	2	d:Fungi,p:Basidiomycota	Fungi	Basidiomycota						Phylum
otu_1851_size_2	otu_1851	0	0	0	2	2	d:Fungi,p:Ascomycota	Fungi	Ascomycota						Phylum
otu_1852_size_2	otu_1852	0	0	0	2	2	d:Fungi,p:Ascomycota	Fungi	Ascomycota						Phylum
otu_1853_size_2	otu_1853	0	0	0	2	2	d:Fungi,p:Ascomycota,c:Sordariomycetes	Fungi	Ascomycota	Sordariomycetes					Class
otu_1854_size_4	otu_1854	0	0	0	4	4	d:Fungi	Fungi	Unidentified						Domain
otu_1855_size_2	otu_1855	0	0	0	2	2	d:Fungi,p:Ascomycota	Fungi	Ascomycota						Phylum
otu_1856_size_8	otu_1856	0	0	0	8	8	d:Fungi,p:Ascomycota	Fungi	Ascomycota						Phylum
otu_1857_size_4	otu_1857	0	0	0	4	4	d:Fungi,p:Ascomycota,c:Dothideomycetes	Fungi	Ascomycota	Dothideomycetes					Class
otu_1858_size_2	otu_1858	0	0	0	2	2	d:Fungi,p:Ascomycota	Fungi	Ascomycota						Phylum
otu_1859_size_2	otu_1859	0	0	0	2	2	d:Fungi,p:Ascomycota,c:Dothideomycetes,o:Dothideales	Fungi	Ascomycota	Dothideomycetes	Dothideales				Order
otu_1860_size_2	otu_1860	0	0	0	2	2	d:Fungi,p:Basidiomycota,c:Cystobasidiomycetes,o:Erythrobasidiales,f:Erythrobasidiaceae,g:Erythrobasidium	Fungi	Basidiomycota	Cystobasidiomycetes	Erythrobasidiales	Erythrobasidiaceae	Erythrobasidium		Genus
otu_1861_size_2	otu_1861	0	0	0	2	2	d:Fungi,p:Ascomycota	Fungi	Ascomycota						Phylum
otu_1862_size_4	otu_1862	0	0	0	4	4	d:Fungi,p:Chytridiomycota,c:GS13,o:unidentified,f:unidentified,g:unidentified,s:GS13_sp	Fungi	Chytridiomycota						Phylum
otu_1863_size_2	otu_1863	0	0	0	2	2	d:Fungi,p:Ascomycota	Fungi	Ascomycota						Phylum
otu_1864_size_2	otu_1864	0	0	0	2	2	d:Fungi	Fungi	Unidentified						Domain
otu_1865_size_2	otu_1865	0	0	0	2	2	d:Fungi,p:Ascomycota	Fungi	Ascomycota						Phylum
otu_1866_size_2	otu_1866	0	0	0	2	2	d:Fungi,p:Chytridiomycota	Fungi	Chytridiomycota						Phylum
otu_1867_size_12	otu_1867	0	0	0	12	12	d:Fungi,p:Basidiomycota,c:Microbotryomycetes,o:Sporidiobolales,f:Sporidiobolaceae,g:Rhodotorula,s:Rhodotorula_mucilaginosa	Fungi	Basidiomycota	Microbotryomycetes	Sporidiobolales	Sporidiobolaceae	Rhodotorula	Rhodotorula mucilaginosa	Species
otu_1868_size_4	otu_1868	0	0	0	4	4	d:Fungi	Fungi	Unidentified						Domain
otu_1869_size_2	otu_1869	0	0	0	2	2	d:Fungi,p:Ascomycota	Fungi	Ascomycota						Phylum
otu_1870_size_2	otu_1870	0	0	0	2	2	d:Fungi,p:Ascomycota,c:Leotiomycetes,o:Helotiales	Fungi	Ascomycota	Leotiomycetes	Helotiales				Order
otu_1871_size_2	otu_1871	0	0	0	2	2	d:Fungi,p:Ascomycota,c:Sordariomycetes	Fungi	Ascomycota	Sordariomycetes					Class
otu_1872_size_2	otu_1872	0	0	0	2	2	d:Fungi,p:Chytridiomycota	Fungi	Chytridiomycota						Phylum
otu_1873_size_4	otu_1873	0	0	0	4	4	d:Fungi,p:Ascomycota,c:Dothideomycetes,o:Mycosphaerellales,f:Mycosphaerellaceae,g:Pseudocercospora,s:Pseudocercospora_profusa	Fungi	Ascomycota	Dothideomycetes	Mycosphaerellales	Mycosphaerellaceae	Pseudocercospora	Pseudocercospora profusa	Species
otu_1874_size_2	otu_1874	0	0	0	2	2	d:Fungi,p:Ascomycota,c:Dothideomycetes,o:Pleosporales,f:Cucurbitariaceae,g:Pyrenochaetopsis,s:Pyrenochaetopsis_confluens	Fungi	Ascomycota	Dothideomycetes	Pleosporales	Cucurbitariaceae	Pyrenochaetopsis	Pyrenochaetopsis confluens	Species
otu_1875_size_2	otu_1875	0	0	0	2	2	d:Fungi,p:Basidiomycota	Fungi	Basidiomycota						Phylum
otu_1876_size_2	otu_1876	0	0	0	2	2	d:Fungi,p:Ascomycota	Fungi	Ascomycota						Phylum
otu_1877_size_2	otu_1877	0	0	0	2	2	d:Fungi,p:Ascomycota	Fungi	Ascomycota						Phylum
otu_1878_size_10	otu_1878	0	0	0	10	10	d:Fungi,p:Chytridiomycota	Fungi	Chytridiomycota						Phylum
otu_1879_size_6	otu_1879	0	0	0	6	6	d:Fungi,p:Ascomycota,c:Dothideomycetes,o:Pleosporales,f:Lindgomycetaceae	Fungi	Ascomycota	Dothideomycetes	Pleosporales	Lindgomycetaceae			Family
otu_1880_size_6	otu_1880	0	0	0	6	6	d:Fungi,p:Chytridiomycota	Fungi	Chytridiomycota						Phylum
otu_1881_size_2	otu_1881	0	0	0	2	2	d:Fungi,p:Basidiomycota,c:Tremellomycetes,o:Tremellales	Fungi	Basidiomycota	Tremellomycetes	Tremellales				Order
otu_1882_size_2	otu_1882	0	0	0	2	2	d:Fungi,p:Ascomycota	Fungi	Ascomycota						Phylum
otu_1883_size_2	otu_1883	0	0	0	2	2	d:Fungi,p:Basidiomycota	Fungi	Basidiomycota						Phylum
otu_1884_size_4	otu_1884	0	0	0	4	4	d:Fungi,p:Basidiomycota,c:Exobasidiomycetes,o:Exobasidiales,f:Brachybasidiaceae,g:Meira,s:Meira_nashicola	Fungi	Basidiomycota	Exobasidiomycetes	Exobasidiales	Brachybasidiaceae	Meira	Meira nashicola	Species
otu_1885_size_8	otu_1885	0	0	0	8	8	d:Fungi,p:Ascomycota,c:Dothideomycetes,o:Pleosporales	Fungi	Ascomycota	Dothideomycetes	Pleosporales				Order
otu_1886_size_2	otu_1886	0	0	0	2	2	d:Fungi,p:Chytridiomycota	Fungi	Chytridiomycota						Phylum
otu_1887_size_2	otu_1887	0	0	0	2	2	d:Fungi,p:Ascomycota,c:Leotiomycetes,o:Thelebolales,f:Pseudeurotiaceae,g:Hyphozyma,s:Hyphozyma_roseonigra	Fungi	Ascomycota	Leotiomycetes	Thelebolales	Pseudeurotiaceae	Hyphozyma	Hyphozyma roseonigra	Species
otu_1888_size_4	otu_1888	0	0	0	4	4	d:Fungi,p:Ascomycota,c:Dothideomycetes	Fungi	Ascomycota	Dothideomycetes					Class
otu_1889_size_4	otu_1889	0	0	0	4	4	d:Fungi,p:Basidiomycota	Fungi	Basidiomycota						Phylum
otu_1890_size_2	otu_1890	0	0	0	2	2	d:Fungi,p:Ascomycota	Fungi	Ascomycota						Phylum
otu_1891_size_6	otu_1891	0	0	0	6	6	d:Fungi,p:Ascomycota,c:Dothideomycetes,o:Mycosphaerellales,f:Mycosphaerellaceae,g:Pseudocercospora,s:Pseudocercospora_profusa	Fungi	Ascomycota	Dothideomycetes	Mycosphaerellales	Mycosphaerellaceae	Pseudocercospora	Pseudocercospora profusa	Species
otu_1892_size_4	otu_1892	0	0	0	4	4	d:Fungi,p:Ascomycota	Fungi	Ascomycota						Phylum
otu_1893_size_2	otu_1893	0	0	0	2	2	d:Fungi,p:Ascomycota	Fungi	Ascomycota						Phylum
otu_1894_size_2	otu_1894	0	0	0	2	2	d:Fungi	Fungi	Unidentified						Domain
otu_1895_size_2	otu_1895	0	0	0	2	2	d:Fungi	Fungi	Unidentified						Domain
otu_1896_size_2	otu_1896	0	0	0	2	2	d:Fungi,p:Ascomycota	Fungi	Ascomycota						Phylum
otu_1897_size_2	otu_1897	0	0	0	2	2	d:Fungi,p:Chytridiomycota	Fungi	Chytridiomycota						Phylum
otu_1898_size_2	otu_1898	0	0	0	2	2	d:Fungi,p:Ascomycota,c:Dothideomycetes,o:Pleosporales	Fungi	Ascomycota	Dothideomycetes	Pleosporales				Order
otu_1899_size_2	otu_1899	0	0	0	2	2	d:Fungi,p:Ascomycota	Fungi	Ascomycota						Phylum
otu_1900_size_4	otu_1900	0	0	0	4	4	d:Fungi,p:Basidiomycota,c:Cystobasidiomycetes	Fungi	Basidiomycota	Cystobasidiomycetes					Class
otu_1901_size_4	otu_1901	0	0	0	4	4	d:Fungi,p:Ascomycota	Fungi	Ascomycota						Phylum
otu_1902_size_2	otu_1902	0	0	0	2	2	d:Fungi,p:Ascomycota	Fungi	Ascomycota						Phylum
otu_1903_size_2	otu_1903	0	0	0	2	2	d:Fungi,p:Ascomycota	Fungi	Ascomycota						Phylum
otu_1904_size_6	otu_1904	0	0	0	6	6	d:Fungi,p:Ascomycota,c:Sordariomycetes,o:Hypocreales,f:Hypocreales_fam_Incertae_sedis,g:Sarocladium,s:Sarocladium_spirale	Fungi	Ascomycota	Sordariomycetes	Hypocreales	Hypocreales fam Incertae sedis	Sarocladium	Sarocladium spirale	Species
otu_1905_size_4	otu_1905	0	0	0	4	4	d:Fungi,p:Ascomycota,c:Leotiomycetes,o:Helotiales,f:unidentified,g:unidentified,s:Helotiales_sp	Fungi	Ascomycota	Leotiomycetes	Helotiales			Helotiales sp	Species
otu_1906_size_2	otu_1906	0	0	0	2	2	d:Fungi,p:Ascomycota	Fungi	Ascomycota						Phylum
otu_1907_size_2	otu_1907	0	0	0	2	2	d:Fungi,p:Ascomycota	Fungi	Ascomycota						Phylum
otu_1908_size_2	otu_1908	0	0	0	2	2	d:Fungi,p:Ascomycota	Fungi	Ascomycota						Phylum
otu_1909_size_2	otu_1909	0	0	0	2	2	d:Fungi,p:Ascomycota	Fungi	Ascomycota						Phylum
otu_1910_size_2	otu_1910	0	0	0	2	2	d:Fungi,p:Ascomycota	Fungi	Ascomycota						Phylum
otu_1911_size_2	otu_1911	0	0	0	2	2	d:Fungi	Fungi	Unidentified						Domain
otu_1912_size_2	otu_1912	0	0	0	2	2	d:Fungi,p:Ascomycota	Fungi	Ascomycota						Phylum
otu_1913_size_2	otu_1913	0	0	0	2	2	d:Fungi	Fungi	Unidentified						Domain
otu_1914_size_2	otu_1914	0	0	0	2	2	d:Fungi,p:Ascomycota	Fungi	Ascomycota						Phylum
otu_1915_size_2	otu_1915	0	0	0	2	2	d:Fungi	Fungi	Unidentified						Domain
otu_1916_size_2	otu_1916	0	0	0	2	2	d:Fungi,p:Ascomycota	Fungi	Ascomycota						Phylum
otu_1917_size_2	otu_1917	0	0	0	2	2	d:Fungi,p:Ascomycota	Fungi	Ascomycota						Phylum
otu_1918_size_2	otu_1918	0	0	0	2	2	d:Fungi,p:Ascomycota	Fungi	Ascomycota						Domain
otu_1919_size_2	otu_1919	0	0	0	2	2	d:Fungi,p:Ascomycota	Fungi	Ascomycota						Phylum
otu_1920_size_2	otu_1920	0	0	0	2	2	d:Fungi,p:Ascomycota	Fungi	Ascomycota						Phylum
otu_1921_size_2	otu_1921	0	0	0	2	2	d:Fungi,p:Ascomycota	Fungi	Ascomycota						Phylum
otu_1922_size_2	otu_1922	0	0	0	2	2	d:Fungi	Fungi	Unidentified						Domain
otu_1923_size_2	otu_1923	0	0	0	2	2	d:Fungi	Fungi	Unidentified						Domain
otu_1924_size_2	otu_1924	0	0	0	2	2	d:Fungi,p:Ascomycota	Fungi	Ascomycota						Phylum
otu_1925_size_2	otu_1925	0	0	0	2	2	d:Fungi,p:Ascomycota	Fungi	Ascomycota						Domain
otu_1926_size_2	otu_1926	0	0	0	2	2	d:Fungi,p:Basidiomycota	Fungi	Basidiomycota						Phylum
otu_1927_size_2	otu_1927	0	0	0	2	2	d:Fungi,p:Ascomycota	Fungi	Ascomycota						Phylum
otu_1928_size_2	otu_1928	0	0	0	2	2	d:Fungi,p:Ascomycota,c:Sordariomycetes,o:Magnaporthales,f:Magnaporthaceae,g:Omnidemptus	Fungi	Ascomycota	Sordariomycetes	Magnaporthales	Magnaporthaceae	Omnidemptus		Genus
otu_1929_size_2	otu_1929	0	0	0	2	2	d:Fungi,p:Ascomycota	Fungi	Ascomycota						Phylum
otu_1930_size_2	otu_1930	0	0	0	2	2	d:Fungi,p:Ascomycota	Fungi	Ascomycota						Phylum
