# Supplementary material for: Unveiling Fungal Community Structure along Different Levels of Anthropic Disturbance in a South American Subtropical Lagoon
Source: J Fungi (Basel). 2023 Aug 31;9(9):890. doi: 10.3390/jof9090890 (PMC10532596; doi:10.3390/jof9090890)
Supplement: Supplementary file 1 [file jof-09-00890-s001.zip › TableS2_Co-occurrence networkOTUs10.xlsx]

## Sheet: Sheet 1 - metadata_net_LAGOA_RS
metadata_net_LAGOA_RS_3
Id	label_phylum	label_environment	label_subenvironment	size_env	size_subenv	modularity_class
1	Basidiomycota	Estuary|Middle_lagoon|Rice_cattle|Residential_area	S01|S02|S03|S04|S05|S06|S07|S08|S09|S010|S011|S012	4	12	0
4	NA	Estuary|Middle_lagoon|Rice_cattle|Residential_area	S01|S02|S03|S04|S05|S06|S07|S08|S09|S010|S011|S012	4	12	0
6	NA	Estuary|Middle_lagoon|Rice_cattle|Residential_area	S01|S02|S03|S04|S05|S06|S07|S08|S09|S010|S011|S012	4	12	0
2	Ascomycota	Estuary|Middle_lagoon|Rice_cattle|Residential_area	S01|S02|S03|S04|S05|S06|S07|S08|S09|S010|S011|S012	4	12	0
3	Ascomycota	Estuary|Middle_lagoon|Rice_cattle|Residential_area	S01|S02|S03|S04|S05|S06|S07|S08|S09|S010|S011|S012	4	12	0
18	Ascomycota	Estuary|Rice_cattle|Residential_area	S01|S02|S03|S07|S08|S09|S010|S011|S012	3	9	0
19	Ascomycota	Estuary|Middle_lagoon|Rice_cattle|Residential_area	S01|S02|S05|S07|S08|S09|S010|S011|S012	4	9	0
7	Ascomycota	Estuary|Middle_lagoon|Rice_cattle|Residential_area	S01|S02|S03|S04|S05|S06|S07|S08|S09|S010|S011|S012	4	12	0
9	Ascomycota	Estuary|Rice_cattle|Residential_area	S01|S02|S09|S010|S011|S012	3	6	0
10	Ascomycota	Estuary|Middle_lagoon|Rice_cattle|Residential_area	S01|S02|S05|S07|S08|S09|S010|S011|S012	4	9	0
334	Basidiomycota	Estuary|Middle_lagoon|Rice_cattle|Residential_area	S01|S02|S03|S04|S05|S06|S07|S08|S09|S010|S011|S012	4	12	0
5	Ascomycota	Estuary|Middle_lagoon|Rice_cattle|Residential_area	S01|S02|S03|S05|S06|S07|S08|S09|S010|S011|S012	4	11	0
24	Basidiomycota	Estuary|Middle_lagoon|Rice_cattle|Residential_area	S01|S02|S03|S05|S06|S07|S08|S09|S010|S011|S012	4	11	0
40	Ascomycota	Estuary|Middle_lagoon|Rice_cattle|Residential_area	S01|S02|S05|S07|S08|S09|S010|S011|S012	4	9	0
35	Ascomycota	Estuary|Middle_lagoon|Rice_cattle|Residential_area	S01|S02|S03|S04|S05|S06|S07|S08|S09|S010|S011|S012	4	12	0
59	Ascomycota	Estuary|Middle_lagoon|Rice_cattle|Residential_area	S01|S02|S03|S04|S05|S06|S07|S08|S09|S010|S011|S012	4	12	0
12	Ascomycota	Estuary|Rice_cattle|Residential_area	S01|S02|S07|S09|S010|S011|S012	3	7	0
48	Ascomycota	Estuary|Rice_cattle|Residential_area	S01|S02|S08|S09|S010|S011|S012	3	7	0
58	Ascomycota	Estuary|Middle_lagoon|Rice_cattle|Residential_area	S01|S02|S03|S04|S05|S06|S07|S08|S09|S010|S011|S012	4	12	0
748	Ascomycota	Estuary|Middle_lagoon|Rice_cattle|Residential_area	S01|S02|S03|S04|S05|S06|S07|S08|S09|S010|S011|S012	4	12	0
25	Ascomycota	Estuary|Middle_lagoon|Rice_cattle|Residential_area	S01|S02|S03|S04|S05|S06|S07|S08|S09|S010|S011|S012	4	12	0
30	Basidiomycota	Estuary|Middle_lagoon|Rice_cattle|Residential_area	S01|S02|S06|S08|S09|S010|S011|S012	4	8	0
15	Ascomycota	Estuary|Rice_cattle|Residential_area	S01|S02|S08|S010|S011|S012	3	6	0
8	Ascomycota	Estuary|Middle_lagoon|Residential_area	S01|S02|S04|S05|S06|S011	3	6	0
38	Basidiomycota	Estuary|Middle_lagoon|Rice_cattle|Residential_area	S01|S02|S03|S04|S05|S07|S08|S011|S012	4	9	0
11	Ascomycota	Estuary|Middle_lagoon|Rice_cattle|Residential_area	S01|S03|S05|S06|S08|S09|S010|S011|S012	4	9	0
28	Ascomycota	Estuary|Residential_area	S01|S02|S010|S011|S012	2	5	0
36	Ascomycota	Estuary|Middle_lagoon|Rice_cattle|Residential_area	S01|S02|S03|S05|S06|S07|S08|S09|S010|S011|S012	4	11	0
20	Ascomycota	Residential_area	S010|S011|S012	1	3	0
21	Ascomycota	Estuary|Rice_cattle|Residential_area	S01|S02|S09|S010|S011|S012	3	6	0
16	Ascomycota	Estuary|Rice_cattle|Residential_area	S01|S02|S09|S011	3	4	0
22	Ascomycota	Estuary|Rice_cattle|Residential_area	S01|S02|S09|S010|S011|S012	3	6	0
46	Ascomycota	Estuary|Middle_lagoon|Rice_cattle|Residential_area	S01|S02|S04|S07|S09|S010|S011|S012	4	8	0
435	NA	Estuary|Middle_lagoon|Rice_cattle|Residential_area	S01|S02|S03|S04|S05|S06|S07|S08|S09|S010|S011|S012	4	12	0
62	Chytridiomycota	Estuary|Residential_area	S02|S010|S011|S012	2	4	0
83	Ascomycota	Estuary|Rice_cattle|Residential_area	S02|S09|S010|S011|S012	3	5	0
31	Ascomycota	Estuary|Rice_cattle|Residential_area	S01|S02|S08|S010|S011|S012	3	6	0
51	Ascomycota	Estuary|Middle_lagoon|Rice_cattle|Residential_area	S01|S02|S04|S06|S07|S08|S09|S010|S011	4	9	0
17	Ascomycota	Estuary|Middle_lagoon|Residential_area	S02|S03|S05|S06|S010|S012	3	6	0
781	Ascomycota	Estuary|Middle_lagoon|Rice_cattle|Residential_area	S01|S02|S03|S04|S05|S06|S07|S08|S09|S010|S011|S012	4	12	0
14	Ascomycota	Estuary|Residential_area	S03|S010	2	2	0
615	NA	Estuary|Middle_lagoon|Rice_cattle|Residential_area	S01|S02|S03|S04|S05|S06|S07|S08|S09|S010|S011|S012	4	12	0
53	Ascomycota	Estuary|Residential_area	S01|S02|S010|S011|S012	2	5	0
63	Ascomycota	Estuary|Middle_lagoon|Rice_cattle|Residential_area	S01|S02|S03|S04|S06|S07|S08|S09|S010|S011	4	10	0
143	Ascomycota	Estuary|Middle_lagoon|Rice_cattle|Residential_area	S01|S02|S04|S06|S07|S08|S09|S010|S011|S012	4	10	0
67	Basidiomycota	Estuary|Rice_cattle|Residential_area	S03|S08|S012	3	3	0
43	Ascomycota	Residential_area	S010|S011	1	2	0
13	Ascomycota	Estuary|Rice_cattle	S01|S02|S03|S09	2	4	0
94	Ascomycota	Estuary|Rice_cattle|Residential_area	S01|S02|S08|S010|S011|S012	3	6	0
37	Ascomycota	Estuary|Middle_lagoon|Rice_cattle|Residential_area	S02|S06|S07|S010|S011|S012	4	6	0
224	Ascomycota	Estuary|Rice_cattle|Residential_area	S01|S02|S08|S010|S011|S012	3	6	0
100	Ascomycota	Estuary|Residential_area	S01|S02|S010|S011|S012	2	5	0
182	Ascomycota	Estuary|Residential_area	S02|S010|S011|S012	2	4	0
42	Basidiomycota	Estuary|Middle_lagoon|Residential_area	S03|S05|S011|S012	3	4	0
45	Basidiomycota	Estuary|Middle_lagoon|Rice_cattle|Residential_area	S01|S02|S03|S04|S06|S07|S08|S011|S012	4	9	0
29	Basidiomycota	Residential_area	S010|S011	1	2	0
122	Ascomycota	Estuary|Rice_cattle|Residential_area	S01|S02|S07|S08|S09|S010|S011	3	7	0
34	Basidiomycota	Estuary|Residential_area	S02|S010|S011	2	3	0
93	Ascomycota	Estuary|Middle_lagoon|Rice_cattle|Residential_area	S01|S02|S03|S05|S06|S07|S09|S010|S011|S012	4	10	0
23	Basidiomycota	Residential_area	S010	1	1	0
41	Ascomycota	Estuary|Residential_area	S01|S02|S010|S011|S012	2	5	0
405	NA	Estuary|Middle_lagoon|Rice_cattle|Residential_area	S01|S02|S03|S04|S05|S06|S07|S08|S09|S010|S011|S012	4	12	0
32	Ascomycota	Residential_area	S010|S011	1	2	0
33	Ascomycota	Estuary|Residential_area	S01|S02|S011|S012	2	4	0
66	Ascomycota	Residential_area	S010|S011	1	2	0
88	Ascomycota	Estuary|Middle_lagoon|Residential_area	S01|S06|S010|S011	3	4	0
61	Basidiomycota	Residential_area	S010|S011|S012	1	3	0
39	Ascomycota	Residential_area	S010	1	1	0
26	Basidiomycota	Estuary|Middle_lagoon|Rice_cattle	S02|S06|S07|S08|S09	3	5	0
50	Ascomycota	Middle_lagoon|Rice_cattle	S04|S05|S07|S08	2	4	0
27	Ascomycota	Residential_area	S010	1	1	0
129	Basidiomycota	Estuary|Middle_lagoon|Rice_cattle|Residential_area	S01|S05|S08|S010|S011|S012	4	6	0
49	Ascomycota	Middle_lagoon|Residential_area	S04|S05|S011	2	3	0
620	NA	Estuary|Middle_lagoon|Rice_cattle|Residential_area	S01|S02|S03|S04|S05|S06|S07|S08|S09|S010|S011|S012	4	12	0
99	Ascomycota	Residential_area	S010|S011|S012	1	3	0
84	Ascomycota	Estuary|Residential_area	S01|S010|S011	2	3	0
55	Chytridiomycota	Estuary|Rice_cattle|Residential_area	S02|S08|S010|S011|S012	3	5	0
1502	Ascomycota	Middle_lagoon|Rice_cattle|Residential_area	S06|S07|S08|S09|S010|S011|S012	3	7	0
139	Ascomycota	Estuary|Middle_lagoon|Rice_cattle|Residential_area	S01|S04|S05|S07|S09|S010|S011	4	7	0
74	Basidiomycota	Estuary|Residential_area	S02|S03|S010	2	3	0
54	Ascomycota	Residential_area	S011	1	1	0
64	Basidiomycota	Estuary|Rice_cattle|Residential_area	S01|S09|S012	3	3	0
121	Ascomycota	Estuary|Middle_lagoon|Residential_area	S02|S04|S010|S011|S012	3	5	0
109	Ascomycota	Residential_area	S010|S011	1	2	0
60	Ascomycota	Estuary|Residential_area	S02|S010|S011	2	3	0
82	Ascomycota	Estuary|Middle_lagoon|Residential_area	S02|S05|S011|S012	3	4	0
47	Ascomycota	Estuary|Middle_lagoon|Rice_cattle	S02|S06|S07|S09	3	4	0
126	Ascomycota	Estuary|Residential_area	S01|S02|S011	2	3	0
256	Ascomycota	Estuary|Middle_lagoon|Rice_cattle|Residential_area	S01|S02|S05|S07|S010|S011|S012	4	7	0
97	Ascomycota	Estuary|Rice_cattle|Residential_area	S02|S07|S08|S010	3	4	0
115	Chytridiomycota	Estuary|Residential_area	S01|S010|S011	2	3	0
65	Basidiomycota	Rice_cattle|Residential_area	S07|S010|S012	2	3	0
107	Ascomycota	Estuary|Middle_lagoon|Rice_cattle|Residential_area	S01|S06|S07|S010|S011|S012	4	6	0
44	Ascomycota	Estuary	S02	1	1	0
614	Ascomycota	Estuary|Middle_lagoon|Rice_cattle|Residential_area	S01|S02|S04|S05|S06|S07|S08|S09|S010|S011|S012	4	11	0
71	Basidiomycota	Residential_area	S010	1	1	0
407	Ascomycota	Estuary|Middle_lagoon|Rice_cattle|Residential_area	S01|S02|S03|S04|S05|S06|S07|S08|S09|S010|S011|S012	4	12	0
95	Ascomycota	Estuary|Residential_area	S01|S02|S010|S011	2	4	0
230	Chytridiomycota	Estuary|Rice_cattle|Residential_area	S01|S02|S07|S010|S011|S012	3	6	0
105	Ascomycota	Rice_cattle|Residential_area	S07|S08|S09|S010|S011	2	5	0
92	Ascomycota	Residential_area	S012	1	1	0
113	Ascomycota	Estuary|Residential_area	S02|S011	2	2	0
79	Basidiomycota	Residential_area	S010	1	1	0
57	Ascomycota	Residential_area	S011|S012	1	2	0
78	Basidiomycota	Estuary|Residential_area	S02|S010|S011|S012	2	4	0
127	Basidiomycota	Residential_area	S010|S012	1	2	0
180	Ascomycota	Estuary|Middle_lagoon|Residential_area	S01|S06|S012	3	3	0
193	Ascomycota	Estuary|Middle_lagoon|Rice_cattle|Residential_area	S01|S03|S04|S07|S010|S011	4	6	0
52	Ascomycota	Residential_area	S011	1	1	0
91	Ascomycota	Estuary|Residential_area	S01|S011	2	2	0
75	Ascomycota	Residential_area	S010	1	1	0
120	Ascomycota	Estuary|Rice_cattle|Residential_area	S02|S08|S010|S011|S012	3	5	0
133	NA	Estuary|Residential_area	S02|S010|S011	2	3	0
148	Ascomycota	Estuary|Middle_lagoon|Rice_cattle|Residential_area	S01|S02|S05|S06|S08|S09|S010|S011	4	8	0
72	Ascomycota	Estuary	S02	1	1	0
68	Ascomycota	Estuary|Residential_area	S02|S010	2	2	0
111	Basidiomycota	Residential_area	S010	1	1	0
218	Ascomycota	Estuary|Rice_cattle|Residential_area	S01|S08|S09|S010|S011	3	5	0
89	Ascomycota	Residential_area	S012	1	1	0
76	Ascomycota	Middle_lagoon	S05	1	1	0
132	Ascomycota	Estuary|Rice_cattle|Residential_area	S02|S07|S09|S010|S011|S012	3	6	0
144	Basidiomycota	Estuary|Middle_lagoon|Rice_cattle|Residential_area	S01|S05|S07|S011	4	4	0
112	Ascomycota	Estuary|Residential_area	S02|S010|S011	2	3	0
221	Ascomycota	Estuary|Rice_cattle|Residential_area	S02|S07|S010|S011	3	4	0
85	Ascomycota	Residential_area	S012	1	1	0
152	Basidiomycota	Estuary|Rice_cattle|Residential_area	S02|S07|S08|S011|S012	3	5	0
162	Chytridiomycota	Estuary|Rice_cattle|Residential_area	S02|S09|S010|S011	3	4	0
125	Basidiomycota	Residential_area	S010	1	1	0
86	NA	Estuary	S01	1	1	0
151	Basidiomycota	Residential_area	S010|S011|S012	1	3	0
56	Ascomycota	Estuary	S02	1	1	0
154	NA	Residential_area	S010|S011	1	2	0
179	NA	Residential_area	S010|S011|S012	1	3	0
90	Ascomycota	Estuary	S01	1	1	0
87	Chytridiomycota	Estuary	S01|S02	1	2	0
110	Ascomycota	Residential_area	S010|S011	1	2	0
119	NA	Estuary	S01|S02	1	2	0
123	Ascomycota	Estuary|Residential_area	S02|S011	2	2	0
213	Ascomycota	Estuary|Middle_lagoon|Rice_cattle|Residential_area	S02|S04|S07|S08|S010|S011	4	6	0
104	Ascomycota	Residential_area	S011	1	1	0
102	Ascomycota	Residential_area	S010	1	1	0
124	Basidiomycota	Estuary	S02	1	1	0
188	Chytridiomycota	Residential_area	S011	1	1	0
101	Chytridiomycota	Estuary	S01|S02	1	2	0
171	Ascomycota	Estuary|Residential_area	S01|S011	2	2	0
73	Ascomycota	Estuary|Residential_area	S02|S010|S011	2	3	0
159	Ascomycota	Estuary|Residential_area	S01|S012	2	2	0
190	Chytridiomycota	Estuary|Residential_area	S02|S010|S011|S012	2	4	0
69	Ascomycota	Residential_area	S011	1	1	0
70	Basidiomycota	Residential_area	S011	1	1	0
80	Basidiomycota	Residential_area	S010	1	1	0
135	Ascomycota	Estuary|Rice_cattle|Residential_area	S03|S09|S010	3	3	0
155	Basidiomycota	Estuary|Residential_area	S01|S010	2	2	0
128	Ascomycota	Residential_area	S012	1	1	0
130	Ascomycota	Estuary	S01	1	1	0
103	Ascomycota	Residential_area	S011|S012	1	2	0
140	Basidiomycota	Residential_area	S011	1	1	0
96	Ascomycota	Estuary	S01	1	1	0
81	Ascomycota	Estuary	S02	1	1	0
173	Ascomycota	Estuary|Rice_cattle|Residential_area	S01|S02|S03|S07|S09|S010|S011|S012	3	8	0
138	Ascomycota	Rice_cattle|Residential_area	S07|S012	2	2	0
928	Ascomycota	Estuary|Rice_cattle|Residential_area	S02|S08|S09|S010|S011|S012	3	6	0
243	Basidiomycota	Residential_area	S010|S011|S012	1	3	0
98	NA	Residential_area	S010	1	1	0
114	Basidiomycota	Residential_area	S010	1	1	0
166	Ascomycota	Residential_area	S011	1	1	0
118	Ascomycota	Residential_area	S010	1	1	0
174	Basidiomycota	Estuary|Rice_cattle	S02|S07	2	2	0
77	Ascomycota	Middle_lagoon|Residential_area	S05|S010|S011	2	3	0
131	Basidiomycota	Estuary|Rice_cattle	S03|S09	2	2	0
141	Ascomycota	Rice_cattle|Residential_area	S09|S010|S011	2	3	0
136	Ascomycota	Residential_area	S011	1	1	0
156	Basidiomycota	Residential_area	S011	1	1	0
168	Ascomycota	Residential_area	S011|S012	1	2	0
201	Ascomycota	Estuary|Middle_lagoon|Rice_cattle|Residential_area	S02|S05|S07|S08|S010|S011|S012	4	7	0
116	Ascomycota	Residential_area	S010	1	1	0
142	Ascomycota	Estuary|Residential_area	S01|S011	2	2	0
161	Ascomycota	Estuary|Residential_area	S01|S010|S011|S012	2	4	0
209	Basidiomycota	Estuary|Residential_area	S01|S03|S012	2	3	0
134	Ascomycota	Estuary	S01	1	1	0
106	Ascomycota	Residential_area	S012	1	1	0
409	Ascomycota	Estuary|Middle_lagoon|Rice_cattle|Residential_area	S01|S02|S03|S04|S05|S06|S07|S08|S09|S010|S011|S012	4	12	0
533	NA	Estuary|Middle_lagoon|Rice_cattle|Residential_area	S01|S02|S04|S05|S06|S07|S08|S09|S012	4	9	0
146	Ascomycota	Middle_lagoon	S06	1	1	0
199	Ascomycota	Rice_cattle|Residential_area	S07|S010|S012	2	3	0
189	Basidiomycota	Residential_area	S011	1	1	0
178	Chytridiomycota	Residential_area	S011	1	1	0
145	Ascomycota	Estuary	S03	1	1	0
233	Ascomycota	Estuary|Residential_area	S01|S011	2	2	0
258	Ascomycota	Rice_cattle|Residential_area	S09|S010|S011|S012	2	4	0
108	Ascomycota	Residential_area	S010	1	1	0
244	Ascomycota	Estuary|Residential_area	S01|S02|S011|S012	2	4	0
721	Ascomycota	Estuary|Rice_cattle|Residential_area	S01|S02|S09|S010|S011|S012	3	6	0
242	Basidiomycota	Residential_area	S010	1	1	0
