# Supplementary material for: Unveiling Fungal Community Structure along Different Levels of Anthropic Disturbance in a South American Subtropical Lagoon
Source: J Fungi (Basel). 2023 Aug 31;9(9):890. doi: 10.3390/jof9090890 (PMC10532596; doi:10.3390/jof9090890)
Supplement: Supplementary file 1 [file jof-09-00890-s001.zip › TableS3_Co-occurrence network.xlsx]

## Sheet: co-occurrence of OTUs
Co-occurrence network of putative species (OTUs)
Id	Phylum	Environment	Sub_environment	size_env	size_subenv	modularity_class
1	Basidiomycota	Estuary|Middle_lagoon|Rice_cattle|Residential_area	S01|S02|S03|S04|S05|S06|S07|S08|S09|S010|S011|S012	4	12	0
2	Ascomycota	Estuary|Middle_lagoon|Rice_cattle|Residential_area	S01|S02|S03|S04|S05|S06|S07|S08|S09|S010|S011|S012	4	12	0
3	Ascomycota	Estuary|Middle_lagoon|Rice_cattle|Residential_area	S01|S02|S03|S04|S05|S06|S07|S08|S09|S010|S011|S012	4	12	0
4	NA	Estuary|Middle_lagoon|Rice_cattle|Residential_area	S01|S02|S03|S04|S05|S06|S07|S08|S09|S010|S011|S012	4	12	0
5	Ascomycota	Estuary|Middle_lagoon|Rice_cattle|Residential_area	S01|S02|S03|S05|S06|S07|S08|S09|S010|S011|S012	4	11	0
6	NA	Estuary|Middle_lagoon|Rice_cattle|Residential_area	S01|S02|S03|S04|S05|S06|S07|S08|S09|S010|S011|S012	4	12	0
7	Ascomycota	Estuary|Middle_lagoon|Rice_cattle|Residential_area	S01|S02|S03|S04|S05|S06|S07|S08|S09|S010|S011|S012	4	12	0
8	Ascomycota	Estuary|Middle_lagoon|Residential_area	S01|S02|S04|S05|S06|S011	3	6	0
9	Ascomycota	Estuary|Rice_cattle|Residential_area	S01|S02|S09|S010|S011|S012	3	6	0
10	Ascomycota	Estuary|Middle_lagoon|Rice_cattle|Residential_area	S01|S02|S05|S07|S08|S09|S010|S011|S012	4	9	0
11	Ascomycota	Estuary|Middle_lagoon|Rice_cattle|Residential_area	S01|S03|S05|S06|S08|S09|S010|S011|S012	4	9	0
12	Ascomycota	Estuary|Rice_cattle|Residential_area	S01|S02|S07|S09|S010|S011|S012	3	7	0
13	Ascomycota	Estuary|Rice_cattle	S01|S02|S03|S09	2	4	0
14	Ascomycota	Estuary|Residential_area	S03|S010	2	2	0
15	Ascomycota	Estuary|Rice_cattle|Residential_area	S01|S02|S08|S010|S011|S012	3	6	0
16	Ascomycota	Estuary|Rice_cattle|Residential_area	S01|S02|S09|S011	3	4	0
17	Ascomycota	Estuary|Middle_lagoon|Residential_area	S02|S03|S05|S06|S010|S012	3	6	0
18	Ascomycota	Estuary|Rice_cattle|Residential_area	S01|S02|S03|S07|S08|S09|S010|S011|S012	3	9	0
19	Ascomycota	Estuary|Middle_lagoon|Rice_cattle|Residential_area	S01|S02|S05|S07|S08|S09|S010|S011|S012	4	9	0
20	Ascomycota	Residential_area	S010|S011|S012	1	3	0
21	Ascomycota	Estuary|Rice_cattle|Residential_area	S01|S02|S09|S010|S011|S012	3	6	0
22	Ascomycota	Estuary|Rice_cattle|Residential_area	S01|S02|S09|S010|S011|S012	3	6	0
23	Basidiomycota	Residential_area	S010	1	1	0
24	Basidiomycota	Estuary|Middle_lagoon|Rice_cattle|Residential_area	S01|S02|S03|S05|S06|S07|S08|S09|S010|S011|S012	4	11	0
25	Ascomycota	Estuary|Middle_lagoon|Rice_cattle|Residential_area	S01|S02|S03|S04|S05|S06|S07|S08|S09|S010|S011|S012	4	12	0
26	Basidiomycota	Estuary|Middle_lagoon|Rice_cattle	S02|S06|S07|S08|S09	3	5	0
27	Ascomycota	Residential_area	S010	1	1	0
28	Ascomycota	Estuary|Residential_area	S01|S02|S010|S011|S012	2	5	0
29	Basidiomycota	Residential_area	S010|S011	1	2	0
30	Basidiomycota	Estuary|Middle_lagoon|Rice_cattle|Residential_area	S01|S02|S06|S08|S09|S010|S011|S012	4	8	0
31	Ascomycota	Estuary|Rice_cattle|Residential_area	S01|S02|S08|S010|S011|S012	3	6	0
32	Ascomycota	Residential_area	S010|S011	1	2	0
33	Ascomycota	Estuary|Residential_area	S01|S02|S011|S012	2	4	0
34	Basidiomycota	Estuary|Residential_area	S02|S010|S011	2	3	0
35	Ascomycota	Estuary|Middle_lagoon|Rice_cattle|Residential_area	S01|S02|S03|S04|S05|S06|S07|S08|S09|S010|S011|S012	4	12	0
36	Ascomycota	Estuary|Middle_lagoon|Rice_cattle|Residential_area	S01|S02|S03|S05|S06|S07|S08|S09|S010|S011|S012	4	11	0
37	Ascomycota	Estuary|Middle_lagoon|Rice_cattle|Residential_area	S02|S06|S07|S010|S011|S012	4	6	0
38	Basidiomycota	Estuary|Middle_lagoon|Rice_cattle|Residential_area	S01|S02|S03|S04|S05|S07|S08|S011|S012	4	9	0
39	Ascomycota	Residential_area	S010	1	1	0
40	Ascomycota	Estuary|Middle_lagoon|Rice_cattle|Residential_area	S01|S02|S05|S07|S08|S09|S010|S011|S012	4	9	0
41	Ascomycota	Estuary|Residential_area	S01|S02|S010|S011|S012	2	5	0
42	Basidiomycota	Estuary|Middle_lagoon|Residential_area	S03|S05|S011|S012	3	4	0
43	Ascomycota	Residential_area	S010|S011	1	2	0
44	Ascomycota	Estuary	S02	1	1	0
45	Basidiomycota	Estuary|Middle_lagoon|Rice_cattle|Residential_area	S01|S02|S03|S04|S06|S07|S08|S011|S012	4	9	0
46	Ascomycota	Estuary|Middle_lagoon|Rice_cattle|Residential_area	S01|S02|S04|S07|S09|S010|S011|S012	4	8	0
47	Ascomycota	Estuary|Middle_lagoon|Rice_cattle	S02|S06|S07|S09	3	4	0
48	Ascomycota	Estuary|Rice_cattle|Residential_area	S01|S02|S08|S09|S010|S011|S012	3	7	0
49	Ascomycota	Middle_lagoon|Residential_area	S04|S05|S011	2	3	0
50	Ascomycota	Middle_lagoon|Rice_cattle	S04|S05|S07|S08	2	4	0
51	Ascomycota	Estuary|Middle_lagoon|Rice_cattle|Residential_area	S01|S02|S04|S06|S07|S08|S09|S010|S011	4	9	0
52	Ascomycota	Residential_area	S011	1	1	0
53	Ascomycota	Estuary|Residential_area	S01|S02|S010|S011|S012	2	5	0
54	Ascomycota	Residential_area	S011	1	1	0
55	Chytridiomycota	Estuary|Rice_cattle|Residential_area	S02|S08|S010|S011|S012	3	5	0
56	Ascomycota	Estuary	S02	1	1	0
57	Ascomycota	Residential_area	S011|S012	1	2	0
58	Ascomycota	Estuary|Middle_lagoon|Rice_cattle|Residential_area	S01|S02|S03|S04|S05|S06|S07|S08|S09|S010|S011|S012	4	12	0
59	Ascomycota	Estuary|Middle_lagoon|Rice_cattle|Residential_area	S01|S02|S03|S04|S05|S06|S07|S08|S09|S010|S011|S012	4	12	0
60	Ascomycota	Estuary|Residential_area	S02|S010|S011	2	3	0
61	Basidiomycota	Residential_area	S010|S011|S012	1	3	0
62	Chytridiomycota	Estuary|Residential_area	S02|S010|S011|S012	2	4	0
63	Ascomycota	Estuary|Middle_lagoon|Rice_cattle|Residential_area	S01|S02|S03|S04|S06|S07|S08|S09|S010|S011	4	10	0
64	Basidiomycota	Estuary|Rice_cattle|Residential_area	S01|S09|S012	3	3	0
65	Basidiomycota	Rice_cattle|Residential_area	S07|S010|S012	2	3	0
66	Ascomycota	Residential_area	S010|S011	1	2	0
67	Basidiomycota	Estuary|Rice_cattle|Residential_area	S03|S08|S012	3	3	0
68	Ascomycota	Estuary|Residential_area	S02|S010	2	2	0
69	Ascomycota	Residential_area	S011	1	1	0
70	Basidiomycota	Residential_area	S011	1	1	0
71	Basidiomycota	Residential_area	S010	1	1	0
72	Ascomycota	Estuary	S02	1	1	0
73	Ascomycota	Estuary|Residential_area	S02|S010|S011	2	3	0
74	Basidiomycota	Estuary|Residential_area	S02|S03|S010	2	3	0
75	Ascomycota	Residential_area	S010	1	1	0
76	Ascomycota	Middle_lagoon	S05	1	1	0
77	Ascomycota	Middle_lagoon|Residential_area	S05|S010|S011	2	3	0
78	Basidiomycota	Estuary|Residential_area	S02|S010|S011|S012	2	4	0
79	Basidiomycota	Residential_area	S010	1	1	0
80	Basidiomycota	Residential_area	S010	1	1	0
81	Ascomycota	Estuary	S02	1	1	0
82	Ascomycota	Estuary|Middle_lagoon|Residential_area	S02|S05|S011|S012	3	4	0
83	Ascomycota	Estuary|Rice_cattle|Residential_area	S02|S09|S010|S011|S012	3	5	0
84	Ascomycota	Estuary|Residential_area	S01|S010|S011	2	3	0
85	Ascomycota	Residential_area	S012	1	1	0
86	NA	Estuary	S01	1	1	0
87	Chytridiomycota	Estuary	S01|S02	1	2	0
88	Ascomycota	Estuary|Middle_lagoon|Residential_area	S01|S06|S010|S011	3	4	0
89	Ascomycota	Residential_area	S012	1	1	0
90	Ascomycota	Estuary	S01	1	1	0
91	Ascomycota	Estuary|Residential_area	S01|S011	2	2	0
92	Ascomycota	Residential_area	S012	1	1	0
93	Ascomycota	Estuary|Middle_lagoon|Rice_cattle|Residential_area	S01|S02|S03|S05|S06|S07|S09|S010|S011|S012	4	10	0
94	Ascomycota	Estuary|Rice_cattle|Residential_area	S01|S02|S08|S010|S011|S012	3	6	0
95	Ascomycota	Estuary|Residential_area	S01|S02|S010|S011	2	4	0
96	Ascomycota	Estuary	S01	1	1	0
97	Ascomycota	Estuary|Rice_cattle|Residential_area	S02|S07|S08|S010	3	4	0
98	NA	Residential_area	S010	1	1	0
99	Ascomycota	Residential_area	S010|S011|S012	1	3	0
100	Ascomycota	Estuary|Residential_area	S01|S02|S010|S011|S012	2	5	0
101	Chytridiomycota	Estuary	S01|S02	1	2	0
102	Ascomycota	Residential_area	S010	1	1	0
103	Ascomycota	Residential_area	S011|S012	1	2	0
104	Ascomycota	Residential_area	S011	1	1	0
105	Ascomycota	Rice_cattle|Residential_area	S07|S08|S09|S010|S011	2	5	0
106	Ascomycota	Residential_area	S012	1	1	0
107	Ascomycota	Estuary|Middle_lagoon|Rice_cattle|Residential_area	S01|S06|S07|S010|S011|S012	4	6	0
108	Ascomycota	Residential_area	S010	1	1	0
109	Ascomycota	Residential_area	S010|S011	1	2	0
110	Ascomycota	Residential_area	S010|S011	1	2	0
111	Basidiomycota	Residential_area	S010	1	1	0
112	Ascomycota	Estuary|Residential_area	S02|S010|S011	2	3	0
113	Ascomycota	Estuary|Residential_area	S02|S011	2	2	0
114	Basidiomycota	Residential_area	S010	1	1	0
115	Chytridiomycota	Estuary|Residential_area	S01|S010|S011	2	3	0
116	Ascomycota	Residential_area	S010	1	1	0
117	Ascomycota	Residential_area	S010	1	1	0
118	Ascomycota	Residential_area	S010	1	1	0
119	NA	Estuary	S01|S02	1	2	0
120	Ascomycota	Estuary|Rice_cattle|Residential_area	S02|S08|S010|S011|S012	3	5	0
121	Ascomycota	Estuary|Middle_lagoon|Residential_area	S02|S04|S010|S011|S012	3	5	0
122	Ascomycota	Estuary|Rice_cattle|Residential_area	S01|S02|S07|S08|S09|S010|S011	3	7	0
123	Ascomycota	Estuary|Residential_area	S02|S011	2	2	0
124	Basidiomycota	Estuary	S02	1	1	0
125	Basidiomycota	Residential_area	S010	1	1	0
126	Ascomycota	Estuary|Residential_area	S01|S02|S011	2	3	0
127	Basidiomycota	Residential_area	S010|S012	1	2	0
128	Ascomycota	Residential_area	S012	1	1	0
129	Basidiomycota	Estuary|Middle_lagoon|Rice_cattle|Residential_area	S01|S05|S08|S010|S011|S012	4	6	0
130	Ascomycota	Estuary	S01	1	1	0
131	Basidiomycota	Estuary|Rice_cattle	S03|S09	2	2	0
132	Ascomycota	Estuary|Rice_cattle|Residential_area	S02|S07|S09|S010|S011|S012	3	6	0
133	NA	Estuary|Residential_area	S02|S010|S011	2	3	0
134	Ascomycota	Estuary	S01	1	1	0
135	Ascomycota	Estuary|Rice_cattle|Residential_area	S03|S09|S010	3	3	0
136	Ascomycota	Residential_area	S011	1	1	0
137	Ascomycota	Estuary|Residential_area	S02|S011	2	2	0
138	Ascomycota	Rice_cattle|Residential_area	S07|S012	2	2	0
139	Ascomycota	Estuary|Middle_lagoon|Rice_cattle|Residential_area	S01|S04|S05|S07|S09|S010|S011	4	7	0
140	Basidiomycota	Residential_area	S011	1	1	0
141	Ascomycota	Rice_cattle|Residential_area	S09|S010|S011	2	3	0
142	Ascomycota	Estuary|Residential_area	S01|S011	2	2	0
143	Ascomycota	Estuary|Middle_lagoon|Rice_cattle|Residential_area	S01|S02|S04|S06|S07|S08|S09|S010|S011|S012	4	10	0
144	Basidiomycota	Estuary|Middle_lagoon|Rice_cattle|Residential_area	S01|S05|S07|S011	4	4	0
145	Ascomycota	Estuary	S03	1	1	0
146	Ascomycota	Middle_lagoon	S06	1	1	0
147	Basidiomycota	Estuary|Residential_area	S01|S010	2	2	0
148	Ascomycota	Estuary|Middle_lagoon|Rice_cattle|Residential_area	S01|S02|S05|S06|S08|S09|S010|S011	4	8	0
149	Ascomycota	Residential_area	S010	1	1	0
150	Ascomycota	Residential_area	S011	1	1	0
151	Basidiomycota	Residential_area	S010|S011|S012	1	3	0
152	Basidiomycota	Estuary|Rice_cattle|Residential_area	S02|S07|S08|S011|S012	3	5	0
153	Ascomycota	Middle_lagoon	S05	1	1	0
154	NA	Residential_area	S010|S011	1	2	0
155	Basidiomycota	Estuary|Residential_area	S01|S010	2	2	0
156	Basidiomycota	Residential_area	S011	1	1	0
157	Ascomycota	Estuary|Residential_area	S03|S011|S012	2	3	0
158	Basidiomycota	Residential_area	S011	1	1	0
159	Ascomycota	Estuary|Residential_area	S01|S012	2	2	0
160	Ascomycota	Estuary	S01	1	1	0
161	Ascomycota	Estuary|Residential_area	S01|S010|S011|S012	2	4	0
162	Chytridiomycota	Estuary|Rice_cattle|Residential_area	S02|S09|S010|S011	3	4	0
163	Basidiomycota	Estuary	S02	1	1	0
164	Ascomycota	Rice_cattle|Residential_area	S09|S010	2	2	0
165	Ascomycota	Residential_area	S010	1	1	0
166	Ascomycota	Residential_area	S011	1	1	0
167	Basidiomycota	Middle_lagoon|Residential_area	S06|S011	2	2	0
168	Ascomycota	Residential_area	S011|S012	1	2	0
169	Ascomycota	Residential_area	S010|S011|S012	1	3	0
170	Basidiomycota	Estuary	S01	1	1	0
171	Ascomycota	Estuary|Residential_area	S01|S011	2	2	0
172	Basidiomycota	Estuary	S01	1	1	0
173	Ascomycota	Estuary|Rice_cattle|Residential_area	S01|S02|S03|S07|S09|S010|S011|S012	3	8	0
174	Basidiomycota	Estuary|Rice_cattle	S02|S07	2	2	0
175	Ascomycota	Rice_cattle|Residential_area	S07|S010|S011	2	3	0
176	Ascomycota	Residential_area	S010	1	1	0
177	Ascomycota	Residential_area	S010|S011	1	2	0
178	Chytridiomycota	Residential_area	S011	1	1	0
179	NA	Residential_area	S010|S011|S012	1	3	0
180	Ascomycota	Estuary|Middle_lagoon|Residential_area	S01|S06|S012	3	3	0
181	Ascomycota	Residential_area	S012	1	1	0
182	Ascomycota	Estuary|Residential_area	S02|S010|S011|S012	2	4	0
183	Ascomycota	Estuary	S02	1	1	0
184	Ascomycota	Estuary	S03	1	1	0
185	Ascomycota	Residential_area	S010	1	1	0
186	Ascomycota	Residential_area	S010	1	1	0
187	Basidiomycota	Residential_area	S011	1	1	0
188	Chytridiomycota	Residential_area	S011	1	1	0
189	Basidiomycota	Residential_area	S011	1	1	0
190	Chytridiomycota	Estuary|Residential_area	S02|S010|S011|S012	2	4	0
191	Ascomycota	Residential_area	S012	1	1	0
192	Chytridiomycota	Estuary	S01	1	1	0
193	Ascomycota	Estuary|Middle_lagoon|Rice_cattle|Residential_area	S01|S03|S04|S07|S010|S011	4	6	0
194	Ascomycota	Estuary	S02	1	1	0
195	Basidiomycota	Estuary|Residential_area	S02|S011	2	2	0
196	Ascomycota	Estuary|Middle_lagoon	S01|S05	2	2	0
197	Ascomycota	Rice_cattle	S07	1	1	0
198	Ascomycota	Estuary|Residential_area	S01|S010|S011	2	3	0
199	Ascomycota	Rice_cattle|Residential_area	S07|S010|S012	2	3	0
200	NA	Estuary	S03	1	1	0
201	Ascomycota	Estuary|Middle_lagoon|Rice_cattle|Residential_area	S02|S05|S07|S08|S010|S011|S012	4	7	0
202	Basidiomycota	Residential_area	S011	1	1	0
203	Ascomycota	Estuary	S01|S02	1	2	0
204	Ascomycota	Rice_cattle|Residential_area	S07|S09|S010	2	3	0
205	Ascomycota	Residential_area	S010	1	1	0
206	NA	Residential_area	S011	1	1	0
207	NA	Residential_area	S011	1	1	0
208	Basidiomycota	Estuary|Residential_area	S02|S011	2	2	0
209	Basidiomycota	Estuary|Residential_area	S01|S03|S012	2	3	0
210	Ascomycota	Middle_lagoon|Residential_area	S04|S05|S011	2	3	0
211	Ascomycota	Rice_cattle	S07	1	1	0
212	Ascomycota	Residential_area	S010|S011	1	2	0
213	Ascomycota	Estuary|Middle_lagoon|Rice_cattle|Residential_area	S02|S04|S07|S08|S010|S011	4	6	0
214	Ascomycota	Residential_area	S010	1	1	0
215	Ascomycota	Residential_area	S010	1	1	0
216	Basidiomycota	Residential_area	S011	1	1	0
217	Chytridiomycota	Residential_area	S011	1	1	0
218	Ascomycota	Estuary|Rice_cattle|Residential_area	S01|S08|S09|S010|S011	3	5	0
219	Basidiomycota	Residential_area	S011	1	1	0
220	Basidiomycota	Residential_area	S010|S011	1	2	0
221	Ascomycota	Estuary|Rice_cattle|Residential_area	S02|S07|S010|S011	3	4	0
222	Chytridiomycota	Middle_lagoon|Rice_cattle	S06|S09	2	2	0
223	Ascomycota	Estuary|Residential_area	S02|S010|S011	2	3	0
224	Ascomycota	Estuary|Rice_cattle|Residential_area	S01|S02|S08|S010|S011|S012	3	6	0
225	Basidiomycota	Residential_area	S010	1	1	0
226	Ascomycota	Residential_area	S011	1	1	0
227	Ascomycota	Residential_area	S012	1	1	0
228	Ascomycota	Rice_cattle	S07	1	1	0
229	Ascomycota	Rice_cattle	S07	1	1	0
230	Chytridiomycota	Estuary|Rice_cattle|Residential_area	S01|S02|S07|S010|S011|S012	3	6	0
231	Ascomycota	Estuary|Rice_cattle|Residential_area	S02|S09|S011	3	3	0
232	Ascomycota	Residential_area	S010|S011	1	2	0
233	Ascomycota	Estuary|Residential_area	S01|S011	2	2	0
234	Ascomycota	Residential_area	S011	1	1	0
235	Ascomycota	Residential_area	S011	1	1	0
236	Ascomycota	Residential_area	S010|S011|S012	1	3	0
237	Ascomycota	Estuary	S02	1	1	0
238	Ascomycota	Rice_cattle|Residential_area	S07|S012	2	2	0
239	Chytridiomycota	Rice_cattle	S07|S08	1	2	0
240	Ascomycota	Residential_area	S010	1	1	0
241	Ascomycota	Residential_area	S010|S012	1	2	0
242	Basidiomycota	Residential_area	S010	1	1	0
243	Basidiomycota	Residential_area	S010|S011|S012	1	3	0
244	Ascomycota	Estuary|Residential_area	S01|S02|S011|S012	2	4	0
245	Ascomycota	Residential_area	S011	1	1	0
246	Ascomycota	Residential_area	S011	1	1	0
247	Chytridiomycota	Residential_area	S011	1	1	0
248	Ascomycota	Residential_area	S011|S012	1	2	0
249	Ascomycota	Estuary	S01	1	1	0
250	Ascomycota	Estuary	S02	1	1	0
251	Ascomycota	Estuary|Residential_area	S02|S03|S010	2	3	0
252	Ascomycota	Estuary|Rice_cattle|Residential_area	S03|S07|S08|S012	3	4	0
253	Ascomycota	Estuary|Rice_cattle|Residential_area	S02|S08|S010	3	3	0
254	Basidiomycota	Residential_area	S010	1	1	0
255	Basidiomycota	Residential_area	S010	1	1	0
256	Ascomycota	Estuary|Middle_lagoon|Rice_cattle|Residential_area	S01|S02|S05|S07|S010|S011|S012	4	7	0
257	Ascomycota	Residential_area	S010	1	1	0
258	Ascomycota	Rice_cattle|Residential_area	S09|S010|S011|S012	2	4	0
259	Ascomycota	Residential_area	S011	1	1	0
260	Ascomycota	Residential_area	S011	1	1	0
261	Basidiomycota	Estuary|Middle_lagoon	S01|S04	2	2	0
262	Basidiomycota	Estuary	S02	1	1	0
263	Basidiomycota	Estuary	S02	1	1	0
264	Ascomycota	Estuary|Residential_area	S02|S010|S011	2	3	0
265	Ascomycota	Estuary|Middle_lagoon|Rice_cattle	S01|S06|S07|S08	3	4	0
266	Ascomycota	Residential_area	S011	1	1	0
267	Ascomycota	Residential_area	S011	1	1	0
268	Ascomycota	Estuary	S01	1	1	0
269	Chytridiomycota	Estuary	S01|S02	1	2	0
270	Ascomycota	Estuary	S02	1	1	0
271	Basidiomycota	Estuary	S02	1	1	0
272	Ascomycota	Middle_lagoon|Residential_area	S06|S012	2	2	0
273	Ascomycota	Middle_lagoon	S06	1	1	0
274	Ascomycota	Rice_cattle	S07	1	1	0
275	Basidiomycota	Rice_cattle	S08	1	1	0
276	Basidiomycota	Residential_area	S010	1	1	0
277	Chytridiomycota	Residential_area	S010	1	1	0
278	Basidiomycota	Residential_area	S010	1	1	0
279	Basidiomycota	Residential_area	S010	1	1	0
280	NA	Residential_area	S011	1	1	0
281	Basidiomycota	Residential_area	S011	1	1	0
282	Ascomycota	Residential_area	S011	1	1	0
283	Basidiomycota	Residential_area	S011	1	1	0
284	Basidiomycota	Residential_area	S011|S012	1	2	0
285	Basidiomycota	Residential_area	S011	1	1	0
286	Chytridiomycota	Residential_area	S011	1	1	0
287	Basidiomycota	Middle_lagoon|Rice_cattle|Residential_area	S04|S07|S011	3	3	0
288	Basidiomycota	Residential_area	S012	1	1	0
289	Ascomycota	Residential_area	S012	1	1	0
290	Ascomycota	Estuary	S02	1	1	0
291	Basidiomycota	Middle_lagoon	S04	1	1	0
292	Ascomycota	Middle_lagoon	S04	1	1	0
293	Ascomycota	Middle_lagoon	S04	1	1	0
294	Basidiomycota	Middle_lagoon	S05	1	1	0
295	Ascomycota	Middle_lagoon	S06	1	1	0
296	Ascomycota	Middle_lagoon	S06	1	1	0
297	Ascomycota	Middle_lagoon	S06	1	1	0
298	Basidiomycota	Estuary|Rice_cattle|Residential_area	S01|S08|S010|S011	3	4	0
299	Ascomycota	Rice_cattle	S08	1	1	0
300	Ascomycota	Rice_cattle|Residential_area	S09|S011|S012	2	3	0
301	Basidiomycota	Residential_area	S010	1	1	0
302	Ascomycota	Residential_area	S011	1	1	0
303	Ascomycota	Residential_area	S011	1	1	0
304	Basidiomycota	Residential_area	S011	1	1	0
305	Basidiomycota	Residential_area	S011	1	1	0
306	Chytridiomycota	Residential_area	S011	1	1	0
307	Basidiomycota	Rice_cattle|Residential_area	S09|S011	2	2	0
308	Ascomycota	Estuary	S01	1	1	0
309	Ascomycota	Estuary|Middle_lagoon|Rice_cattle	S01|S04|S09	3	3	0
310	Ascomycota	Estuary	S01	1	1	0
311	Ascomycota	Estuary	S01	1	1	0
312	Ascomycota	Estuary|Middle_lagoon	S01|S04	2	2	0
313	Ascomycota	Estuary	S02	1	1	0
314	Chytridiomycota	Estuary|Residential_area	S01|S02|S011	2	3	0
315	Ascomycota	Estuary|Residential_area	S02|S011	2	2	0
316	Ascomycota	Middle_lagoon	S04	1	1	0
317	Ascomycota	Middle_lagoon	S05	1	1	0
318	Basidiomycota	Middle_lagoon	S06	1	1	0
319	Ascomycota	Rice_cattle	S07	1	1	0
320	Basidiomycota	Estuary|Rice_cattle	S01|S08	2	2	0
321	Basidiomycota	Rice_cattle	S09	1	1	0
322	Basidiomycota	Residential_area	S010	1	1	0
323	Ascomycota	Residential_area	S010	1	1	0
324	Ascomycota	Residential_area	S011	1	1	0
325	Ascomycota	Residential_area	S011	1	1	0
326	Basidiomycota	Residential_area	S011|S012	1	2	0
327	Ascomycota	Residential_area	S012	1	1	0
328	Basidiomycota	Residential_area	S012	1	1	0
329	Ascomycota	Estuary	S02	1	1	0
330	Chytridiomycota	Estuary	S02	1	1	0
331	Ascomycota	Estuary	S02	1	1	0
332	Ascomycota	Estuary	S03	1	1	0
333	Basidiomycota	Estuary	S03	1	1	0
334	Basidiomycota	Estuary|Middle_lagoon|Rice_cattle|Residential_area	S01|S02|S03|S04|S05|S06|S07|S08|S09|S010|S011|S012	4	12	0
335	Basidiomycota	Middle_lagoon	S04	1	1	0
336	Ascomycota	Estuary|Middle_lagoon|Rice_cattle|Residential_area	S01|S02|S04|S05|S07|S08|S09|S012	4	8	0
337	Basidiomycota	Rice_cattle	S07	1	1	0
338	Basidiomycota	Rice_cattle	S08	1	1	0
339	Ascomycota	Rice_cattle	S08	1	1	0
340	Ascomycota	Residential_area	S010	1	1	0
341	Basidiomycota	Residential_area	S010	1	1	0
342	Ascomycota	Estuary|Rice_cattle|Residential_area	S02|S07|S010|S011|S012	3	5	0
343	Basidiomycota	Residential_area	S010	1	1	0
344	Basidiomycota	Estuary|Residential_area	S02|S03|S010|S011|S012	2	5	0
345	Basidiomycota	Residential_area	S011	1	1	0
346	Basidiomycota	Residential_area	S011	1	1	0
347	Ascomycota	Residential_area	S011	1	1	0
348	Ascomycota	Residential_area	S011	1	1	0
349	Basidiomycota	Residential_area	S012	1	1	0
350	Ascomycota	Residential_area	S011|S012	1	2	0
351	Ascomycota	Estuary	S01	1	1	0
352	Ascomycota	Estuary	S01	1	1	0
353	Ascomycota	Estuary	S01	1	1	0
354	Ascomycota	Estuary	S01	1	1	0
355	Chytridiomycota	Estuary	S01	1	1	0
356	Ascomycota	Estuary|Residential_area	S02|S011	2	2	0
357	Ascomycota	Estuary|Residential_area	S01|S02|S011|S012	2	4	0
358	Ascomycota	Estuary	S02	1	1	0
359	NA	Middle_lagoon	S05	1	1	0
360	Ascomycota	Middle_lagoon|Rice_cattle	S06|S07|S09	2	3	0
361	Basidiomycota	Rice_cattle	S07	1	1	0
362	Ascomycota	Rice_cattle	S07|S08	1	2	0
363	Ascomycota	Rice_cattle	S08	1	1	0
364	Basidiomycota	Middle_lagoon|Rice_cattle	S05|S07|S08	2	3	0
365	Chytridiomycota	Rice_cattle|Residential_area	S07|S08|S09|S010	2	4	0
366	Ascomycota	Rice_cattle	S09	1	1	0
367	Ascomycota	Residential_area	S010	1	1	0
368	Basidiomycota	Estuary|Residential_area	S01|S010	2	2	0
369	Basidiomycota	Residential_area	S010	1	1	0
370	Ascomycota	Residential_area	S010|S012	1	2	0
371	Ascomycota	Residential_area	S010	1	1	0
372	Ascomycota	Residential_area	S010	1	1	0
373	Ascomycota	Residential_area	S011	1	1	0
374	Ascomycota	Residential_area	S011	1	1	0
375	Ascomycota	Residential_area	S011	1	1	0
376	Basidiomycota	Residential_area	S011	1	1	0
377	Basidiomycota	Residential_area	S011	1	1	0
378	Chytridiomycota	Residential_area	S011	1	1	0
379	Ascomycota	Middle_lagoon|Rice_cattle|Residential_area	S06|S07|S011	3	3	0
380	Ascomycota	Residential_area	S010|S011	1	2	0
381	Ascomycota	Estuary|Residential_area	S01|S011	2	2	0
382	Ascomycota	Residential_area	S011	1	1	0
383	Ascomycota	Residential_area	S011	1	1	0
384	Chytridiomycota	Residential_area	S011|S012	1	2	0
385	Basidiomycota	Residential_area	S012	1	1	0
386	Ascomycota	Residential_area	S012	1	1	0
387	Ascomycota	Residential_area	S012	1	1	0
388	Basidiomycota	Residential_area	S012	1	1	0
389	Chytridiomycota	Residential_area	S011|S012	1	2	0
390	Ascomycota	Estuary	S01	1	1	0
391	Chytridiomycota	Estuary|Residential_area	S01|S012	2	2	0
392	Ascomycota	Estuary	S02	1	1	0
393	Basidiomycota	Estuary	S02	1	1	0
394	Basidiomycota	Estuary	S02	1	1	0
395	Ascomycota	Estuary|Residential_area	S02|S011|S012	2	3	0
396	Ascomycota	Estuary|Rice_cattle|Residential_area	S01|S02|S09|S011	3	4	0
397	Basidiomycota	Estuary	S02	1	1	0
398	Ascomycota	Estuary|Residential_area	S02|S010|S011|S012	2	4	0
399	Ascomycota	Estuary	S02|S03	1	2	0
400	Ascomycota	Estuary	S02	1	1	0
401	Ascomycota	Estuary	S03	1	1	0
402	Basidiomycota	Estuary	S03	1	1	0
403	Ascomycota	Middle_lagoon|Residential_area	S04|S010	2	2	0
404	Ascomycota	Middle_lagoon	S04|S05	1	2	0
405	NA	Estuary|Middle_lagoon|Rice_cattle|Residential_area	S01|S02|S03|S04|S05|S06|S07|S08|S09|S010|S011|S012	4	12	0
406	Ascomycota	Middle_lagoon	S06	1	1	0
407	Ascomycota	Estuary|Middle_lagoon|Rice_cattle|Residential_area	S01|S02|S03|S04|S05|S06|S07|S08|S09|S010|S011|S012	4	12	0
408	Basidiomycota	Middle_lagoon|Rice_cattle	S06|S09	2	2	0
409	Ascomycota	Estuary|Middle_lagoon|Rice_cattle|Residential_area	S01|S02|S03|S04|S05|S06|S07|S08|S09|S010|S011|S012	4	12	0
410	Basidiomycota	Rice_cattle	S08	1	1	0
411	Ascomycota	Rice_cattle	S09	1	1	0
412	Ascomycota	Rice_cattle	S09	1	1	0
413	Ascomycota	Residential_area	S010	1	1	0
414	Ascomycota	Residential_area	S010	1	1	0
415	Basidiomycota	Residential_area	S010	1	1	0
416	Basidiomycota	Estuary|Residential_area	S01|S010	2	2	0
417	Ascomycota	Residential_area	S010	1	1	0
418	Ascomycota	Residential_area	S010	1	1	0
419	Basidiomycota	Residential_area	S010	1	1	0
420	Ascomycota	Residential_area	S010|S012	1	2	0
421	Ascomycota	Residential_area	S010	1	1	0
422	Ascomycota	Estuary|Residential_area	S02|S011	2	2	0
423	Basidiomycota	Residential_area	S011	1	1	0
424	Ascomycota	Residential_area	S011	1	1	0
425	Basidiomycota	Residential_area	S011	1	1	0
426	Basidiomycota	Estuary|Residential_area	S02|S03|S010|S011|S012	2	5	0
427	Basidiomycota	Estuary	S01	1	1	0
428	Ascomycota	Estuary	S01	1	1	0
429	Ascomycota	Estuary	S01	1	1	0
430	Ascomycota	Estuary|Middle_lagoon|Residential_area	S01|S06|S010	3	3	0
431	Ascomycota	Estuary	S01	1	1	0
432	Ascomycota	Estuary	S02	1	1	0
433	NA	Estuary	S02	1	1	0
434	NA	Estuary	S02	1	1	0
435	NA	Estuary|Middle_lagoon|Rice_cattle|Residential_area	S01|S02|S03|S04|S05|S06|S07|S08|S09|S010|S011|S012	4	12	0
436	Ascomycota	Estuary	S02	1	1	0
437	Ascomycota	Estuary|Residential_area	S02|S010|S011|S012	2	4	0
438	Ascomycota	Estuary	S02	1	1	0
439	Basidiomycota	Estuary	S02	1	1	0
440	Ascomycota	Estuary|Middle_lagoon|Rice_cattle|Residential_area	S02|S03|S04|S05|S06|S08|S010|S011|S012	4	9	0
441	Basidiomycota	Estuary|Residential_area	S03|S010	2	2	0
442	Ascomycota	Estuary|Rice_cattle|Residential_area	S01|S02|S03|S09|S010|S011|S012	3	7	0
443	NA	Estuary	S03	1	1	0
444	Basidiomycota	Middle_lagoon	S04	1	1	0
445	NA	Estuary|Middle_lagoon|Rice_cattle|Residential_area	S01|S02|S04|S05|S06|S07|S08|S09|S011	4	9	0
446	Ascomycota	Estuary|Middle_lagoon|Residential_area	S02|S05|S06|S010|S011	3	5	0
447	Ascomycota	Middle_lagoon	S06	1	1	0
448	Ascomycota	Middle_lagoon	S06	1	1	0
449	Ascomycota	Middle_lagoon	S06	1	1	0
450	Ascomycota	Middle_lagoon	S06	1	1	0
451	Ascomycota	Rice_cattle	S07	1	1	0
452	Basidiomycota	Rice_cattle	S07	1	1	0
453	Ascomycota	Estuary|Middle_lagoon|Rice_cattle|Residential_area	S01|S02|S03|S04|S05|S07|S012	4	7	0
454	Ascomycota	Rice_cattle	S08	1	1	0
455	NA	Rice_cattle	S09	1	1	0
456	Basidiomycota	Residential_area	S010	1	1	0
457	Basidiomycota	Residential_area	S010	1	1	0
458	Ascomycota	Residential_area	S010	1	1	0
459	Ascomycota	Residential_area	S010	1	1	0
460	Basidiomycota	Residential_area	S010	1	1	0
461	Ascomycota	Estuary|Residential_area	S02|S010	2	2	0
462	Ascomycota	Residential_area	S010	1	1	0
463	Ascomycota	Residential_area	S010|S012	1	2	0
464	Ascomycota	Residential_area	S010	1	1	0
465	Basidiomycota	Residential_area	S010	1	1	0
466	Basidiomycota	Residential_area	S010	1	1	0
467	Ascomycota	Estuary|Rice_cattle|Residential_area	S01|S09|S010|S011|S012	3	5	0
468	Ascomycota	Residential_area	S011	1	1	0
469	Ascomycota	Residential_area	S011	1	1	0
470	Chytridiomycota	Residential_area	S010|S011	1	2	0
471	Ascomycota	Residential_area	S011	1	1	0
472	Basidiomycota	Residential_area	S011	1	1	0
473	Ascomycota	Residential_area	S011	1	1	0
474	Basidiomycota	Residential_area	S011	1	1	0
475	Ascomycota	Estuary|Residential_area	S02|S010|S011	2	3	0
476	Basidiomycota	Residential_area	S011	1	1	0
477	Ascomycota	Residential_area	S011	1	1	0
478	Chytridiomycota	Residential_area	S011|S012	1	2	0
479	Ascomycota	Residential_area	S012	1	1	0
480	Ascomycota	Residential_area	S012	1	1	0
481	Ascomycota	Residential_area	S012	1	1	0
482	Basidiomycota	Residential_area	S010|S011|S012	1	3	0
483	Basidiomycota	Middle_lagoon|Rice_cattle|Residential_area	S06|S09|S012	3	3	0
484	Ascomycota	Residential_area	S012	1	1	0
485	Basidiomycota	Residential_area	S012	1	1	0
486	Ascomycota	Estuary|Residential_area	S02|S010|S011|S012	2	4	0
487	Ascomycota	Estuary	S01	1	1	0
488	Ascomycota	Estuary	S01	1	1	0
489	Ascomycota	Estuary	S01	1	1	0
490	Ascomycota	Estuary|Middle_lagoon|Rice_cattle|Residential_area	S01|S02|S03|S05|S07|S09|S010|S011|S012	4	9	0
491	Ascomycota	Estuary	S01	1	1	0
492	Ascomycota	Estuary|Rice_cattle|Residential_area	S01|S02|S03|S08|S09|S010|S011|S012	3	8	0
493	Basidiomycota	Estuary	S01	1	1	0
494	Ascomycota	Estuary	S01	1	1	0
495	Basidiomycota	Estuary	S01|S02	1	2	0
496	Ascomycota	Estuary	S01	1	1	0
497	Ascomycota	Estuary|Residential_area	S01|S010|S011|S012	2	4	0
498	Ascomycota	Estuary	S01	1	1	0
499	Basidiomycota	Estuary	S01	1	1	0
500	Ascomycota	Estuary	S01	1	1	0
501	Ascomycota	Estuary	S01	1	1	0
502	Ascomycota	Estuary|Residential_area	S01|S011|S012	2	3	0
503	Ascomycota	Estuary|Middle_lagoon|Rice_cattle|Residential_area	S01|S02|S03|S04|S05|S06|S07|S08|S09|S010|S011|S012	4	12	0
504	NA	Estuary	S01|S02	1	2	0
505	Ascomycota	Estuary|Residential_area	S01|S02|S010|S011|S012	2	5	0
506	Ascomycota	Estuary|Rice_cattle	S01|S09	2	2	0
507	Ascomycota	Estuary	S02	1	1	0
508	Basidiomycota	Estuary	S02	1	1	0
509	Ascomycota	Estuary	S02	1	1	0
510	NA	Estuary	S02	1	1	0
511	Ascomycota	Estuary	S02	1	1	0
512	NA	Estuary	S02	1	1	0
513	Basidiomycota	Estuary	S02	1	1	0
514	Ascomycota	Estuary	S02	1	1	0
515	Ascomycota	Estuary	S02	1	1	0
516	NA	Estuary	S02	1	1	0
517	Chytridiomycota	Estuary	S02	1	1	0
518	Ascomycota	Estuary	S02	1	1	0
519	Ascomycota	Estuary	S02	1	1	0
520	Ascomycota	Estuary	S02	1	1	0
521	Ascomycota	Estuary	S02	1	1	0
522	Chytridiomycota	Estuary	S02	1	1	0
523	NA	Estuary	S02	1	1	0
524	Ascomycota	Estuary	S02	1	1	0
525	NA	Estuary	S02	1	1	0
526	Basidiomycota	Estuary	S02	1	1	0
527	Ascomycota	Estuary	S02	1	1	0
528	NA	Estuary	S02	1	1	0
529	Chytridiomycota	Estuary	S02	1	1	0
530	Ascomycota	Estuary	S02	1	1	0
531	Chytridiomycota	Estuary	S02	1	1	0
532	Ascomycota	Estuary|Middle_lagoon|Rice_cattle|Residential_area	S02|S03|S05|S08|S09|S010|S011|S012	4	8	0
533	NA	Estuary|Middle_lagoon|Rice_cattle|Residential_area	S01|S02|S04|S05|S06|S07|S08|S09|S012	4	9	0
534	Ascomycota	Estuary	S02	1	1	0
535	Ascomycota	Estuary	S02	1	1	0
536	Ascomycota	Estuary	S02	1	1	0
537	NA	Estuary|Middle_lagoon|Rice_cattle	S02|S04|S05|S06|S08	3	5	0
538	Chytridiomycota	Estuary|Residential_area	S02|S010	2	2	0
539	NA	Estuary	S02	1	1	0
540	Basidiomycota	Estuary	S02	1	1	0
541	Ascomycota	Estuary	S02	1	1	0
542	Ascomycota	Estuary	S02	1	1	0
543	Ascomycota	Estuary	S02	1	1	0
544	Ascomycota	Estuary	S02	1	1	0
545	Ascomycota	Estuary	S02	1	1	0
546	Ascomycota	Estuary	S02	1	1	0
547	Basidiomycota	Estuary	S02	1	1	0
548	Ascomycota	Estuary	S02	1	1	0
549	Chytridiomycota	Estuary	S02	1	1	0
550	NA	Estuary	S02	1	1	0
551	Basidiomycota	Estuary	S02	1	1	0
552	Chytridiomycota	Estuary	S02	1	1	0
553	Ascomycota	Estuary	S02	1	1	0
554	Chytridiomycota	Estuary	S02	1	1	0
555	Chytridiomycota	Estuary	S02	1	1	0
556	Ascomycota	Estuary	S02	1	1	0
557	Chytridiomycota	Estuary	S02	1	1	0
558	Ascomycota	Estuary	S02	1	1	0
559	Ascomycota	Estuary	S02	1	1	0
560	NA	Estuary	S02	1	1	0
561	Ascomycota	Estuary	S02	1	1	0
562	Basidiomycota	Estuary	S02	1	1	0
563	Ascomycota	Estuary	S02	1	1	0
564	Basidiomycota	Estuary	S02	1	1	0
565	Ascomycota	Estuary	S02	1	1	0
566	Basidiomycota	Estuary	S02	1	1	0
567	NA	Estuary	S02	1	1	0
568	NA	Estuary	S02	1	1	0
569	Basidiomycota	Estuary	S02	1	1	0
570	Ascomycota	Estuary	S02	1	1	0
571	Ascomycota	Estuary	S02	1	1	0
572	Ascomycota	Estuary	S02	1	1	0
573	Ascomycota	Estuary|Residential_area	S02|S011	2	2	0
574	Ascomycota	Estuary	S02	1	1	0
575	Ascomycota	Estuary	S02	1	1	0
576	Chytridiomycota	Estuary	S02	1	1	0
577	Chytridiomycota	Estuary	S02	1	1	0
578	NA	Estuary	S02	1	1	0
579	Ascomycota	Estuary	S02	1	1	0
580	Ascomycota	Estuary	S02	1	1	0
581	NA	Estuary	S02	1	1	0
582	Basidiomycota	Estuary|Residential_area	S02|S010|S011|S012	2	4	0
583	NA	Estuary	S02	1	1	0
584	Basidiomycota	Estuary	S02	1	1	0
585	Ascomycota	Estuary|Rice_cattle|Residential_area	S01|S02|S08|S010|S011|S012	3	6	0
586	Ascomycota	Estuary	S02	1	1	0
587	NA	Estuary	S02	1	1	0
588	Ascomycota	Estuary	S02	1	1	0
589	Ascomycota	Estuary	S02	1	1	0
590	Ascomycota	Estuary|Middle_lagoon|Rice_cattle	S01|S02|S04|S05|S06|S07	3	6	0
591	NA	Estuary	S02	1	1	0
592	Ascomycota	Estuary	S02	1	1	0
593	Ascomycota	Estuary	S03	1	1	0
594	Basidiomycota	Estuary	S03	1	1	0
595	Ascomycota	Estuary	S03	1	1	0
596	NA	Estuary	S03	1	1	0
597	Chytridiomycota	Estuary	S03	1	1	0
598	Basidiomycota	Estuary|Middle_lagoon|Residential_area	S03|S05|S011	3	3	0
599	Basidiomycota	Estuary|Rice_cattle|Residential_area	S02|S03|S08|S010	3	4	0
600	Basidiomycota	Estuary|Middle_lagoon|Rice_cattle	S03|S05|S06|S07|S08|S09	3	6	0
601	Basidiomycota	Estuary	S02|S03	1	2	0
602	Ascomycota	Estuary	S03	1	1	0
603	Ascomycota	Estuary	S03	1	1	0
604	Ascomycota	Middle_lagoon|Rice_cattle	S04|S07	2	2	0
605	Chytridiomycota	Middle_lagoon	S04	1	1	0
606	Ascomycota	Middle_lagoon	S04	1	1	0
607	Ascomycota	Middle_lagoon	S04	1	1	0
608	Chytridiomycota	Middle_lagoon	S04	1	1	0
609	Ascomycota	Middle_lagoon	S05	1	1	0
610	Ascomycota	Middle_lagoon	S05	1	1	0
611	Chytridiomycota	Middle_lagoon	S05	1	1	0
612	NA	Middle_lagoon	S05	1	1	0
613	Ascomycota	Estuary|Middle_lagoon|Residential_area	S01|S03|S05|S011	3	4	0
614	Ascomycota	Estuary|Middle_lagoon|Rice_cattle|Residential_area	S01|S02|S04|S05|S06|S07|S08|S09|S010|S011|S012	4	11	0
615	NA	Estuary|Middle_lagoon|Rice_cattle|Residential_area	S01|S02|S03|S04|S05|S06|S07|S08|S09|S010|S011|S012	4	12	0
616	Ascomycota	Middle_lagoon	S06	1	1	0
617	Basidiomycota	Middle_lagoon	S06	1	1	0
618	Ascomycota	Middle_lagoon	S06	1	1	0
619	NA	Middle_lagoon	S06	1	1	0
620	NA	Estuary|Middle_lagoon|Rice_cattle|Residential_area	S01|S02|S03|S04|S05|S06|S07|S08|S09|S010|S011|S012	4	12	0
621	Ascomycota	Middle_lagoon	S06	1	1	0
622	Basidiomycota	Rice_cattle	S07	1	1	0
623	Ascomycota	Rice_cattle|Residential_area	S07|S010	2	2	0
624	Ascomycota	Rice_cattle	S07|S09	1	2	0
625	Ascomycota	Estuary|Rice_cattle|Residential_area	S01|S07|S09|S012	3	4	0
626	Ascomycota	Rice_cattle	S07	1	1	0
627	Basidiomycota	Rice_cattle	S07|S08	1	2	0
628	NA	Middle_lagoon|Rice_cattle	S05|S07	2	2	0
629	Ascomycota	Rice_cattle	S07	1	1	0
630	Basidiomycota	Rice_cattle	S08	1	1	0
631	Monoblepharomycota	Rice_cattle	S08	1	1	0
632	Chytridiomycota	Rice_cattle	S08	1	1	0
633	Basidiomycota	Estuary|Rice_cattle|Residential_area	S01|S08|S011|S012	3	4	0
634	Basidiomycota	Rice_cattle	S08	1	1	0
635	Ascomycota	Estuary|Rice_cattle|Residential_area	S01|S02|S08|S011|S012	3	5	0
636	Basidiomycota	Rice_cattle	S08	1	1	0
637	NA	Rice_cattle	S08	1	1	0
638	Ascomycota	Rice_cattle	S08	1	1	0
639	Basidiomycota	Estuary|Rice_cattle	S02|S09	2	2	0
640	Basidiomycota	Rice_cattle	S09	1	1	0
641	Ascomycota	Estuary|Rice_cattle	S02|S09	2	2	0
642	Basidiomycota	Rice_cattle	S09	1	1	0
643	Ascomycota	Estuary|Rice_cattle|Residential_area	S02|S09|S010|S011|S012	3	5	0
644	Ascomycota	Rice_cattle	S09	1	1	0
645	Ascomycota	Rice_cattle	S09	1	1	0
646	Ascomycota	Residential_area	S010	1	1	0
647	NA	Residential_area	S010	1	1	0
648	Ascomycota	Estuary|Residential_area	S01|S02|S010|S011	2	4	0
649	Ascomycota	Residential_area	S010	1	1	0
650	Chytridiomycota	Residential_area	S010	1	1	0
651	Ascomycota	Residential_area	S010|S011|S012	1	3	0
652	Basidiomycota	Residential_area	S010	1	1	0
653	Ascomycota	Residential_area	S010	1	1	0
654	Ascomycota	Estuary|Middle_lagoon|Residential_area	S01|S02|S05|S010|S011|S012	3	6	0
655	Ascomycota	Residential_area	S010	1	1	0
656	NA	Residential_area	S010	1	1	0
657	Ascomycota	Residential_area	S010	1	1	0
658	Ascomycota	Residential_area	S010	1	1	0
659	Ascomycota	Residential_area	S010|S011	1	2	0
660	Basidiomycota	Residential_area	S010	1	1	0
661	Ascomycota	Residential_area	S010	1	1	0
662	Ascomycota	Rice_cattle|Residential_area	S07|S010	2	2	0
663	Basidiomycota	Residential_area	S010	1	1	0
664	Ascomycota	Estuary|Residential_area	S02|S010|S011	2	3	0
665	Ascomycota	Residential_area	S010|S012	1	2	0
666	Basidiomycota	Residential_area	S010	1	1	0
667	Ascomycota	Residential_area	S010	1	1	0
668	Ascomycota	Residential_area	S010|S012	1	2	0
669	Ascomycota	Residential_area	S010	1	1	0
670	Ascomycota	Residential_area	S010	1	1	0
671	NA	Residential_area	S010	1	1	0
672	Chytridiomycota	Residential_area	S010	1	1	0
673	Basidiomycota	Residential_area	S010	1	1	0
674	Ascomycota	Residential_area	S010	1	1	0
675	Basidiomycota	Estuary|Residential_area	S01|S010	2	2	0
676	Ascomycota	Residential_area	S010	1	1	0
677	Basidiomycota	Residential_area	S010	1	1	0
678	Ascomycota	Estuary|Residential_area	S02|S010	2	2	0
679	Ascomycota	Residential_area	S010	1	1	0
680	Ascomycota	Residential_area	S010	1	1	0
681	Ascomycota	Residential_area	S010	1	1	0
682	Basidiomycota	Residential_area	S010	1	1	0
683	Basidiomycota	Estuary|Residential_area	S01|S02|S010|S011|S012	2	5	0
684	NA	Residential_area	S010	1	1	0
685	Basidiomycota	Residential_area	S010|S011	1	2	0
686	Basidiomycota	Residential_area	S010	1	1	0
687	Basidiomycota	Residential_area	S010	1	1	0
688	NA	Residential_area	S010	1	1	0
689	Ascomycota	Residential_area	S010	1	1	0
690	Basidiomycota	Residential_area	S010	1	1	0
691	Basidiomycota	Residential_area	S010	1	1	0
692	Ascomycota	Residential_area	S010	1	1	0
693	Basidiomycota	Residential_area	S011	1	1	0
694	Basidiomycota	Residential_area	S011	1	1	0
695	NA	Residential_area	S011	1	1	0
696	Ascomycota	Residential_area	S011	1	1	0
697	Basidiomycota	Residential_area	S011	1	1	0
698	Ascomycota	Residential_area	S011	1	1	0
699	Ascomycota	Residential_area	S011	1	1	0
700	Basidiomycota	Residential_area	S011	1	1	0
701	Basidiomycota	Residential_area	S011	1	1	0
702	Chytridiomycota	Residential_area	S010|S011	1	2	0
703	Ascomycota	Residential_area	S011	1	1	0
704	Chytridiomycota	Residential_area	S011	1	1	0
705	Basidiomycota	Residential_area	S011	1	1	0
706	Basidiomycota	Residential_area	S011	1	1	0
707	Ascomycota	Residential_area	S011	1	1	0
708	Ascomycota	Residential_area	S011	1	1	0
709	Ascomycota	Estuary|Rice_cattle|Residential_area	S03|S07|S010|S011	3	4	0
710	Ascomycota	Residential_area	S011|S012	1	2	0
711	Ascomycota	Residential_area	S011	1	1	0
712	NA	Residential_area	S011	1	1	0
713	Chytridiomycota	Residential_area	S011	1	1	0
714	Ascomycota	Residential_area	S011	1	1	0
715	Ascomycota	Residential_area	S010|S011	1	2	0
716	Ascomycota	Residential_area	S011	1	1	0
717	Ascomycota	Residential_area	S011	1	1	0
718	Ascomycota	Estuary|Rice_cattle|Residential_area	S01|S02|S08|S010|S011|S012	3	6	0
719	Ascomycota	Residential_area	S011	1	1	0
720	Ascomycota	Residential_area	S011	1	1	0
721	Ascomycota	Estuary|Rice_cattle|Residential_area	S01|S02|S09|S010|S011|S012	3	6	0
722	Ascomycota	Residential_area	S011	1	1	0
723	Ascomycota	Residential_area	S011	1	1	0
724	Ascomycota	Residential_area	S011|S012	1	2	0
725	Basidiomycota	Estuary|Rice_cattle|Residential_area	S03|S08|S012	3	3	0
726	NA	Residential_area	S012	1	1	0
727	Basidiomycota	Residential_area	S010|S012	1	2	0
728	Ascomycota	Residential_area	S012	1	1	0
729	Ascomycota	Residential_area	S012	1	1	0
730	Basidiomycota	Residential_area	S012	1	1	0
731	Ascomycota	Residential_area	S012	1	1	0
732	Basidiomycota	Residential_area	S012	1	1	0
733	Chytridiomycota	Residential_area	S012	1	1	0
734	NA	Residential_area	S012	1	1	0
735	Basidiomycota	Residential_area	S012	1	1	0
736	Chytridiomycota	Residential_area	S012	1	1	0
737	Ascomycota	Residential_area	S012	1	1	0
738	Ascomycota	Residential_area	S012	1	1	0
739	Ascomycota	Residential_area	S012	1	1	0
740	NA	Residential_area	S012	1	1	0
741	Ascomycota	Residential_area	S012	1	1	0
742	Ascomycota	Residential_area	S012	1	1	0
743	Chytridiomycota	Estuary	S01	1	1	0
744	Ascomycota	Estuary	S01	1	1	0
745	Chytridiomycota	Estuary	S01	1	1	0
746	Basidiomycota	Estuary|Middle_lagoon|Rice_cattle|Residential_area	S01|S02|S03|S06|S08|S09|S011	4	7	0
747	NA	Estuary|Rice_cattle|Residential_area	S01|S03|S09|S010|S012	3	5	0
748	Ascomycota	Estuary|Middle_lagoon|Rice_cattle|Residential_area	S01|S02|S03|S04|S05|S06|S07|S08|S09|S010|S011|S012	4	12	0
749	Ascomycota	Estuary	S01	1	1	0
750	Ascomycota	Estuary|Residential_area	S01|S011	2	2	0
751	Ascomycota	Estuary	S01	1	1	0
752	Ascomycota	Estuary	S01	1	1	0
753	Ascomycota	Estuary	S01	1	1	0
754	Ascomycota	Estuary|Middle_lagoon|Rice_cattle	S01|S05|S09	3	3	0
755	Ascomycota	Estuary	S01	1	1	0
756	Ascomycota	Estuary|Residential_area	S01|S02|S012	2	3	0
757	Ascomycota	Estuary|Residential_area	S01|S02|S010|S011|S012	2	5	0
758	Ascomycota	Estuary	S01|S02	1	2	0
759	Basidiomycota	Estuary|Middle_lagoon|Rice_cattle|Residential_area	S01|S02|S04|S05|S06|S07|S08|S09|S010|S011	4	10	0
760	Basidiomycota	Estuary	S01	1	1	0
761	Basidiomycota	Estuary	S01	1	1	0
762	Ascomycota	Estuary	S01	1	1	0
763	Ascomycota	Estuary	S01	1	1	0
764	Ascomycota	Estuary	S01	1	1	0
765	Ascomycota	Estuary	S01	1	1	0
766	NA	Estuary	S01	1	1	0
767	Ascomycota	Estuary|Residential_area	S01|S010|S011|S012	2	4	0
768	Ascomycota	Estuary	S01	1	1	0
769	Ascomycota	Estuary	S01	1	1	0
770	Ascomycota	Estuary	S01	1	1	0
771	Ascomycota	Estuary	S01	1	1	0
772	Ascomycota	Estuary	S01	1	1	0
773	Ascomycota	Estuary|Residential_area	S01|S011	2	2	0
774	Basidiomycota	Estuary	S01	1	1	0
775	Chytridiomycota	Estuary	S01	1	1	0
776	NA	Estuary	S01	1	1	0
777	Basidiomycota	Estuary	S01	1	1	0
778	Basidiomycota	Estuary	S01	1	1	0
779	Ascomycota	Estuary|Middle_lagoon|Rice_cattle|Residential_area	S01|S02|S03|S05|S06|S07|S012	4	7	0
780	Basidiomycota	Estuary	S01	1	1	0
781	Ascomycota	Estuary|Middle_lagoon|Rice_cattle|Residential_area	S01|S02|S03|S04|S05|S06|S07|S08|S09|S010|S011|S012	4	12	0
782	Chytridiomycota	Estuary	S01	1	1	0
783	Ascomycota	Estuary	S01	1	1	0
784	Ascomycota	Estuary	S01	1	1	0
785	NA	Estuary	S01	1	1	0
786	Ascomycota	Estuary|Residential_area	S01|S011	2	2	0
787	Basidiomycota	Estuary	S01	1	1	0
788	Ascomycota	Estuary	S01	1	1	0
789	Ascomycota	Estuary	S01	1	1	0
790	Ascomycota	Estuary	S01|S02	1	2	0
791	Ascomycota	Estuary|Residential_area	S01|S011	2	2	0
792	Ascomycota	Estuary	S01	1	1	0
793	Ascomycota	Estuary	S01	1	1	0
794	Ascomycota	Estuary	S01	1	1	0
795	Ascomycota	Estuary	S01	1	1	0
796	Ascomycota	Estuary|Residential_area	S01|S012	2	2	0
797	Basidiomycota	Estuary	S01	1	1	0
798	Ascomycota	Estuary	S01	1	1	0
799	Ascomycota	Estuary	S01	1	1	0
800	Basidiomycota	Estuary	S01	1	1	0
801	Ascomycota	Estuary|Residential_area	S01|S011	2	2	0
802	Ascomycota	Estuary	S01	1	1	0
803	Ascomycota	Estuary	S01	1	1	0
804	Ascomycota	Estuary|Residential_area	S01|S012	2	2	0
805	Ascomycota	Estuary	S01	1	1	0
806	Ascomycota	Estuary	S01	1	1	0
807	Ascomycota	Estuary	S01	1	1	0
808	NA	Estuary|Middle_lagoon|Rice_cattle|Residential_area	S01|S02|S05|S06|S07|S08|S09|S011|S012	4	9	0
809	Ascomycota	Estuary	S01	1	1	0
810	Ascomycota	Estuary	S01	1	1	0
811	Ascomycota	Estuary	S02	1	1	0
812	Basidiomycota	Estuary	S02	1	1	0
813	Ascomycota	Estuary	S02	1	1	0
814	Ascomycota	Estuary	S02	1	1	0
815	NA	Estuary	S02	1	1	0
816	NA	Estuary	S02	1	1	0
817	Basidiomycota	Estuary	S02	1	1	0
818	Ascomycota	Estuary	S02	1	1	0
819	Ascomycota	Estuary	S02	1	1	0
820	Ascomycota	Estuary|Residential_area	S02|S010|S012	2	3	0
821	Basidiomycota	Estuary	S02	1	1	0
822	Basidiomycota	Estuary	S02	1	1	0
823	Ascomycota	Estuary	S02	1	1	0
824	Ascomycota	Estuary	S02	1	1	0
825	Chytridiomycota	Estuary	S02	1	1	0
826	Ascomycota	Estuary	S02	1	1	0
827	Basidiomycota	Estuary	S02	1	1	0
828	Basidiomycota	Estuary	S02	1	1	0
829	Ascomycota	Estuary	S02	1	1	0
830	NA	Estuary	S02	1	1	0
831	Ascomycota	Estuary	S02	1	1	0
832	NA	Estuary	S02	1	1	0
833	Ascomycota	Estuary	S02	1	1	0
834	NA	Estuary	S02	1	1	0
835	NA	Estuary	S02	1	1	0
836	NA	Estuary	S02	1	1	0
837	NA	Estuary	S02	1	1	0
838	Basidiomycota	Estuary	S02	1	1	0
839	Basidiomycota	Estuary	S02	1	1	0
840	Ascomycota	Estuary	S02	1	1	0
841	Ascomycota	Estuary	S02	1	1	0
842	NA	Estuary	S02	1	1	0
843	Ascomycota	Estuary	S02	1	1	0
844	NA	Estuary	S02	1	1	0
845	Ascomycota	Estuary	S02	1	1	0
846	Chytridiomycota	Estuary|Residential_area	S02|S010|S011|S012	2	4	0
847	Ascomycota	Estuary	S02	1	1	0
848	Ascomycota	Estuary	S02	1	1	0
849	Chytridiomycota	Estuary	S02	1	1	0
850	Ascomycota	Estuary	S02	1	1	0
851	Ascomycota	Estuary	S02	1	1	0
852	Basidiomycota	Estuary	S02	1	1	0
853	Ascomycota	Estuary	S02	1	1	0
854	Ascomycota	Estuary	S02	1	1	0
855	Basidiomycota	Estuary	S02	1	1	0
856	NA	Estuary	S02	1	1	0
857	Ascomycota	Estuary	S02	1	1	0
858	Basidiomycota	Estuary	S02	1	1	0
859	Basidiomycota	Estuary	S02	1	1	0
860	NA	Estuary	S02	1	1	0
861	Ascomycota	Estuary	S02	1	1	0
862	Ascomycota	Estuary	S02	1	1	0
863	Ascomycota	Estuary	S02	1	1	0
864	Ascomycota	Estuary|Middle_lagoon|Rice_cattle|Residential_area	S02|S03|S06|S09|S010|S011|S012	4	7	0
865	NA	Estuary	S02	1	1	0
866	Ascomycota	Estuary|Residential_area	S02|S011	2	2	0
867	NA	Estuary	S02	1	1	0
868	Ascomycota	Estuary	S02	1	1	0
869	Basidiomycota	Estuary	S02	1	1	0
870	Ascomycota	Estuary	S02	1	1	0
871	NA	Estuary	S02	1	1	0
872	Ascomycota	Estuary	S02	1	1	0
873	Ascomycota	Estuary	S02	1	1	0
874	Ascomycota	Estuary	S02	1	1	0
875	NA	Estuary	S02	1	1	0
876	Ascomycota	Estuary	S02	1	1	0
877	NA	Estuary	S02	1	1	0
878	Basidiomycota	Estuary	S02	1	1	0
879	Ascomycota	Estuary	S02	1	1	0
880	Chytridiomycota	Estuary	S02	1	1	0
881	NA	Estuary	S02	1	1	0
882	Basidiomycota	Estuary	S02	1	1	0
883	Chytridiomycota	Estuary	S02	1	1	0
884	Ascomycota	Estuary	S02	1	1	0
885	Ascomycota	Estuary	S02	1	1	0
886	NA	Estuary	S02	1	1	0
887	Basidiomycota	Estuary	S02	1	1	0
888	Ascomycota	Estuary	S02	1	1	0
889	Ascomycota	Estuary	S02	1	1	0
890	NA	Estuary	S02	1	1	0
891	NA	Estuary	S02	1	1	0
892	Ascomycota	Estuary	S02	1	1	0
893	Ascomycota	Estuary	S02	1	1	0
894	Ascomycota	Estuary	S02	1	1	0
895	Ascomycota	Estuary	S02	1	1	0
896	Ascomycota	Estuary	S02	1	1	0
897	Ascomycota	Estuary	S02	1	1	0
898	Ascomycota	Estuary	S02	1	1	0
899	Basidiomycota	Estuary	S02	1	1	0
900	Chytridiomycota	Estuary	S02	1	1	0
901	Ascomycota	Estuary	S02	1	1	0
902	Basidiomycota	Estuary	S02	1	1	0
903	Ascomycota	Estuary	S02	1	1	0
904	Ascomycota	Estuary	S02	1	1	0
905	NA	Estuary	S02	1	1	0
906	Ascomycota	Estuary	S02	1	1	0
907	Ascomycota	Estuary	S02	1	1	0
908	Chytridiomycota	Estuary	S02	1	1	0
909	NA	Estuary	S02	1	1	0
910	Basidiomycota	Estuary	S02	1	1	0
911	Ascomycota	Estuary	S02	1	1	0
912	Ascomycota	Estuary|Middle_lagoon	S02|S05	2	2	0
913	Chytridiomycota	Estuary	S02	1	1	0
914	NA	Estuary	S02	1	1	0
915	Basidiomycota	Estuary	S02	1	1	0
916	Ascomycota	Estuary	S02	1	1	0
917	Ascomycota	Estuary	S02	1	1	0
918	Ascomycota	Estuary	S02	1	1	0
919	Basidiomycota	Estuary	S02	1	1	0
920	Ascomycota	Estuary	S02	1	1	0
921	Ascomycota	Estuary	S02	1	1	0
922	Ascomycota	Estuary	S02	1	1	0
923	NA	Estuary	S02	1	1	0
924	Ascomycota	Estuary	S02	1	1	0
925	NA	Estuary	S02	1	1	0
926	Ascomycota	Estuary	S02	1	1	0
927	Ascomycota	Estuary	S02	1	1	0
928	Ascomycota	Estuary|Rice_cattle|Residential_area	S02|S08|S09|S010|S011|S012	3	6	0
929	NA	Estuary|Residential_area	S02|S011	2	2	0
930	Chytridiomycota	Estuary	S02	1	1	0
931	Ascomycota	Estuary	S02	1	1	0
932	Ascomycota	Estuary	S02	1	1	0
933	Ascomycota	Estuary	S02	1	1	0
934	Basidiomycota	Estuary	S02	1	1	0
935	NA	Estuary	S02	1	1	0
936	Ascomycota	Estuary	S02	1	1	0
937	Basidiomycota	Estuary	S02	1	1	0
938	Basidiomycota	Estuary	S02	1	1	0
939	NA	Estuary	S02	1	1	0
940	Ascomycota	Estuary	S02	1	1	0
941	Ascomycota	Estuary|Middle_lagoon|Rice_cattle|Residential_area	S02|S03|S05|S06|S07|S08|S09|S011|S012	4	9	0
942	NA	Estuary	S02	1	1	0
943	Basidiomycota	Estuary	S02	1	1	0
944	Ascomycota	Estuary	S02	1	1	0
945	Basidiomycota	Estuary	S02	1	1	0
946	Basidiomycota	Estuary	S02	1	1	0
947	NA	Estuary	S02	1	1	0
948	NA	Estuary	S02	1	1	0
949	Chytridiomycota	Estuary	S02	1	1	0
950	Ascomycota	Estuary	S02	1	1	0
951	Ascomycota	Estuary	S02	1	1	0
952	Basidiomycota	Estuary	S02	1	1	0
953	NA	Estuary	S02	1	1	0
954	NA	Estuary	S02	1	1	0
955	Ascomycota	Estuary	S02	1	1	0
956	NA	Estuary	S02	1	1	0
957	Ascomycota	Estuary	S02	1	1	0
958	Ascomycota	Estuary	S02	1	1	0
959	Ascomycota	Estuary	S02	1	1	0
960	Ascomycota	Estuary	S02	1	1	0
961	Chytridiomycota	Estuary	S02	1	1	0
962	Ascomycota	Estuary	S02	1	1	0
963	Ascomycota	Estuary	S02	1	1	0
964	Ascomycota	Estuary	S02	1	1	0
965	Basidiomycota	Estuary	S02	1	1	0
966	Ascomycota	Estuary	S02	1	1	0
967	Ascomycota	Estuary	S02	1	1	0
968	Basidiomycota	Estuary	S02	1	1	0
969	NA	Estuary	S02	1	1	0
970	Ascomycota	Estuary	S02	1	1	0
971	NA	Estuary	S02	1	1	0
972	Ascomycota	Estuary	S02	1	1	0
973	Ascomycota	Estuary	S02	1	1	0
974	Ascomycota	Estuary	S02	1	1	0
975	NA	Estuary	S02	1	1	0
976	Ascomycota	Estuary	S02	1	1	0
977	Ascomycota	Estuary|Residential_area	S02|S010	2	2	0
978	NA	Estuary	S02	1	1	0
979	Ascomycota	Estuary	S02	1	1	0
980	Ascomycota	Estuary	S02	1	1	0
981	Ascomycota	Estuary	S02	1	1	0
982	Ascomycota	Estuary|Residential_area	S02|S010	2	2	0
983	Ascomycota	Estuary	S02	1	1	0
984	Ascomycota	Estuary	S02	1	1	0
985	Basidiomycota	Estuary	S02	1	1	0
986	Ascomycota	Estuary	S02	1	1	0
987	Ascomycota	Estuary	S02	1	1	0
988	Ascomycota	Estuary	S02	1	1	0
989	Ascomycota	Estuary|Residential_area	S02|S010|S011|S012	2	4	0
990	Ascomycota	Estuary	S02	1	1	0
991	Ascomycota	Estuary	S02	1	1	0
992	NA	Estuary	S02	1	1	0
993	Basidiomycota	Estuary	S02	1	1	0
994	Ascomycota	Estuary	S02	1	1	0
995	NA	Estuary	S02	1	1	0
996	Ascomycota	Estuary	S02	1	1	0
997	Ascomycota	Estuary	S02	1	1	0
998	NA	Estuary	S02	1	1	0
999	NA	Estuary	S02	1	1	0
1000	Ascomycota	Estuary	S02	1	1	0
1001	Ascomycota	Estuary	S02	1	1	0
1002	Ascomycota	Estuary	S02	1	1	0
1003	Ascomycota	Estuary	S02	1	1	0
1004	Ascomycota	Estuary	S02	1	1	0
1005	Ascomycota	Estuary	S02	1	1	0
1006	Ascomycota	Estuary	S02	1	1	0
1007	Ascomycota	Estuary	S02	1	1	0
1008	Ascomycota	Estuary	S02	1	1	0
1009	Chytridiomycota	Estuary	S02	1	1	0
1010	Basidiomycota	Estuary	S02	1	1	0
1011	Ascomycota	Estuary	S02	1	1	0
1012	NA	Estuary	S02	1	1	0
1013	Ascomycota	Estuary	S02	1	1	0
1014	Ascomycota	Estuary	S02	1	1	0
1015	Ascomycota	Estuary	S02	1	1	0
1016	Ascomycota	Estuary	S02	1	1	0
1017	NA	Estuary	S02	1	1	0
1018	Ascomycota	Estuary	S02	1	1	0
1019	Basidiomycota	Estuary	S02	1	1	0
1020	Ascomycota	Estuary	S02	1	1	0
1021	Ascomycota	Estuary	S02	1	1	0
1022	Ascomycota	Estuary	S02	1	1	0
1023	NA	Estuary	S02	1	1	0
1024	Ascomycota	Estuary	S02	1	1	0
1025	Ascomycota	Estuary	S02	1	1	0
1026	NA	Estuary	S02	1	1	0
1027	Ascomycota	Estuary	S02	1	1	0
1028	Basidiomycota	Estuary	S02	1	1	0
1029	NA	Estuary	S02	1	1	0
1030	Ascomycota	Estuary	S02	1	1	0
1031	Basidiomycota	Estuary	S02	1	1	0
1032	NA	Estuary	S02	1	1	0
1033	Ascomycota	Estuary	S02	1	1	0
1034	NA	Estuary	S02	1	1	0
1035	Ascomycota	Estuary|Middle_lagoon|Rice_cattle	S02|S05|S06|S08	3	4	0
1036	NA	Estuary	S02	1	1	0
1037	Ascomycota	Estuary	S02	1	1	0
1038	Ascomycota	Estuary	S02	1	1	0
1039	NA	Estuary	S02	1	1	0
1040	Basidiomycota	Estuary	S02	1	1	0
1041	Basidiomycota	Estuary	S02	1	1	0
1042	Basidiomycota	Estuary	S02	1	1	0
1043	Ascomycota	Estuary	S02	1	1	0
1044	Ascomycota	Estuary	S02	1	1	0
1045	Ascomycota	Estuary	S02	1	1	0
1046	Basidiomycota	Estuary	S02	1	1	0
1047	Ascomycota	Estuary	S02	1	1	0
1048	Ascomycota	Estuary	S02	1	1	0
1049	Ascomycota	Estuary	S02	1	1	0
1050	Ascomycota	Estuary	S02	1	1	0
1051	NA	Estuary	S02	1	1	0
1052	Ascomycota	Estuary	S02	1	1	0
1053	NA	Estuary	S02	1	1	0
1054	NA	Estuary	S02	1	1	0
1055	Ascomycota	Estuary	S02	1	1	0
1056	Ascomycota	Estuary	S02	1	1	0
1057	NA	Estuary	S02	1	1	0
1058	Basidiomycota	Estuary	S02	1	1	0
1059	Ascomycota	Estuary	S02	1	1	0
1060	Chytridiomycota	Estuary|Residential_area	S02|S010	2	2	0
1061	Basidiomycota	Estuary	S02	1	1	0
1062	Ascomycota	Estuary	S02	1	1	0
1063	Ascomycota	Estuary	S02	1	1	0
1064	Basidiomycota	Estuary	S02	1	1	0
1065	Ascomycota	Estuary	S02	1	1	0
1066	Ascomycota	Estuary	S02	1	1	0
1067	NA	Estuary	S02	1	1	0
1068	Ascomycota	Estuary	S02	1	1	0
1069	NA	Estuary	S02	1	1	0
1070	NA	Estuary	S02	1	1	0
1071	NA	Estuary	S02	1	1	0
1072	Ascomycota	Estuary	S02	1	1	0
1073	NA	Estuary	S02	1	1	0
1074	Ascomycota	Estuary	S02	1	1	0
1075	Chytridiomycota	Estuary	S02	1	1	0
1076	NA	Estuary	S02	1	1	0
1077	Ascomycota	Estuary	S02	1	1	0
1078	NA	Estuary	S02	1	1	0
1079	NA	Estuary	S02	1	1	0
1080	Ascomycota	Estuary	S02	1	1	0
1081	Ascomycota	Estuary	S02	1	1	0
1082	NA	Estuary	S02	1	1	0
1083	Ascomycota	Estuary|Residential_area	S02|S010|S011	2	3	0
1084	Ascomycota	Estuary	S02	1	1	0
1085	Ascomycota	Estuary	S02	1	1	0
1086	Basidiomycota	Estuary	S02	1	1	0
1087	Basidiomycota	Estuary	S02	1	1	0
1088	Basidiomycota	Estuary	S02	1	1	0
1089	Ascomycota	Estuary	S02	1	1	0
1090	Ascomycota	Estuary	S02	1	1	0
1091	Ascomycota	Estuary	S02	1	1	0
1092	Basidiomycota	Estuary	S02	1	1	0
1093	Basidiomycota	Estuary	S02	1	1	0
1094	Ascomycota	Estuary	S02	1	1	0
1095	Ascomycota	Estuary	S02	1	1	0
1096	Basidiomycota	Estuary	S02	1	1	0
1097	Ascomycota	Estuary	S02	1	1	0
1098	NA	Estuary	S02	1	1	0
1099	Ascomycota	Estuary	S02	1	1	0
1100	Ascomycota	Estuary	S02	1	1	0
1101	Ascomycota	Estuary	S02	1	1	0
1102	NA	Estuary	S02	1	1	0
1103	Chytridiomycota	Estuary	S02	1	1	0
1104	Ascomycota	Estuary	S02	1	1	0
1105	Ascomycota	Estuary	S02	1	1	0
1106	Ascomycota	Estuary	S02	1	1	0
1107	Ascomycota	Estuary	S02	1	1	0
1108	Ascomycota	Estuary	S02	1	1	0
1109	Ascomycota	Estuary	S02	1	1	0
1110	Ascomycota	Estuary	S02	1	1	0
1111	Ascomycota	Estuary|Residential_area	S02|S03|S010|S011|S012	2	5	0
1112	Ascomycota	Estuary	S02	1	1	0
1113	Ascomycota	Estuary	S02	1	1	0
1114	Ascomycota	Estuary	S02	1	1	0
1115	Ascomycota	Estuary	S02	1	1	0
1116	Basidiomycota	Estuary	S02	1	1	0
1117	Ascomycota	Estuary	S02	1	1	0
1118	Ascomycota	Estuary	S02	1	1	0
1119	Ascomycota	Estuary	S02	1	1	0
1120	Chytridiomycota	Estuary	S02	1	1	0
1121	Ascomycota	Estuary	S02	1	1	0
1122	Ascomycota	Estuary	S02	1	1	0
1123	NA	Estuary	S02	1	1	0
1124	NA	Estuary|Residential_area	S02|S011	2	2	0
1125	Basidiomycota	Estuary	S02	1	1	0
1126	Ascomycota	Estuary	S02	1	1	0
1127	Ascomycota	Estuary	S02	1	1	0
1128	Ascomycota	Estuary	S02	1	1	0
1129	Ascomycota	Estuary	S02	1	1	0
1130	Ascomycota	Estuary	S02	1	1	0
1131	Ascomycota	Estuary	S02	1	1	0
1132	Ascomycota	Estuary	S02	1	1	0
1133	Ascomycota	Estuary	S02	1	1	0
1134	Ascomycota	Estuary	S02	1	1	0
1135	NA	Estuary	S02	1	1	0
1136	Ascomycota	Estuary	S02	1	1	0
1137	Ascomycota	Estuary	S02	1	1	0
1138	Basidiomycota	Estuary	S02	1	1	0
1139	Ascomycota	Estuary	S02	1	1	0
1140	Basidiomycota	Estuary	S02	1	1	0
1141	Ascomycota	Estuary	S02	1	1	0
1142	Ascomycota	Estuary	S02	1	1	0
1143	NA	Estuary	S02	1	1	0
1144	NA	Estuary	S02	1	1	0
1145	NA	Estuary	S02	1	1	0
1146	Ascomycota	Estuary	S02	1	1	0
1147	Ascomycota	Estuary	S02	1	1	0
1148	Ascomycota	Estuary	S02	1	1	0
1149	Chytridiomycota	Estuary	S02	1	1	0
1150	Ascomycota	Estuary	S02	1	1	0
1151	Ascomycota	Estuary	S02	1	1	0
1152	Ascomycota	Estuary|Rice_cattle|Residential_area	S02|S03|S07|S012	3	4	0
1153	Basidiomycota	Estuary	S02	1	1	0
1154	NA	Estuary	S02	1	1	0
1155	Ascomycota	Estuary	S02	1	1	0
1156	NA	Estuary	S02	1	1	0
1157	Ascomycota	Estuary	S02	1	1	0
1158	Basidiomycota	Estuary	S02	1	1	0
1159	Basidiomycota	Estuary	S02	1	1	0
1160	Chytridiomycota	Estuary	S02	1	1	0
1161	Ascomycota	Estuary	S02	1	1	0
1162	Ascomycota	Estuary	S02	1	1	0
1163	Basidiomycota	Estuary	S02	1	1	0
1164	Ascomycota	Estuary	S02	1	1	0
1165	Ascomycota	Estuary	S02	1	1	0
1166	NA	Estuary|Middle_lagoon|Residential_area	S02|S04|S010	3	3	0
1167	Ascomycota	Estuary	S02	1	1	0
1168	Ascomycota	Estuary	S02	1	1	0
1169	Ascomycota	Estuary	S02	1	1	0
1170	Ascomycota	Estuary	S02	1	1	0
1171	Basidiomycota	Estuary	S02	1	1	0
1172	NA	Estuary	S02	1	1	0
1173	Ascomycota	Estuary	S02	1	1	0
1174	Ascomycota	Estuary	S02	1	1	0
1175	Ascomycota	Estuary	S02	1	1	0
1176	Chytridiomycota	Estuary	S02	1	1	0
1177	Ascomycota	Estuary	S02	1	1	0
1178	NA	Estuary	S02	1	1	0
1179	Basidiomycota	Estuary	S02	1	1	0
1180	Ascomycota	Estuary	S02	1	1	0
1181	Ascomycota	Estuary	S02	1	1	0
1182	Ascomycota	Estuary	S02	1	1	0
1183	NA	Estuary	S02	1	1	0
1184	Ascomycota	Estuary	S02	1	1	0
1185	Basidiomycota	Estuary	S02	1	1	0
1186	Ascomycota	Estuary	S02	1	1	0
1187	NA	Estuary	S02	1	1	0
1188	Ascomycota	Estuary	S02	1	1	0
1189	Ascomycota	Estuary	S02	1	1	0
1190	Chytridiomycota	Estuary	S02	1	1	0
1191	Ascomycota	Estuary	S02	1	1	0
1192	Chytridiomycota	Estuary	S02	1	1	0
1193	NA	Estuary	S02	1	1	0
1194	Ascomycota	Estuary	S02	1	1	0
1195	Ascomycota	Estuary	S02	1	1	0
1196	Basidiomycota	Estuary	S02	1	1	0
1197	Ascomycota	Estuary	S02	1	1	0
1198	Ascomycota	Estuary	S02	1	1	0
1199	Ascomycota	Estuary	S02	1	1	0
1200	NA	Estuary|Residential_area	S02|S010	2	2	0
1201	Ascomycota	Estuary	S02	1	1	0
1202	Ascomycota	Estuary	S02	1	1	0
1203	Ascomycota	Estuary	S02	1	1	0
1204	Ascomycota	Estuary	S02	1	1	0
1205	Ascomycota	Estuary	S02	1	1	0
1206	Ascomycota	Estuary	S02	1	1	0
1207	Ascomycota	Estuary	S02	1	1	0
1208	Ascomycota	Estuary	S02	1	1	0
1209	Ascomycota	Estuary	S02	1	1	0
1210	NA	Estuary	S02	1	1	0
1211	Ascomycota	Estuary	S02	1	1	0
1212	Ascomycota	Estuary	S02	1	1	0
1213	NA	Estuary	S02	1	1	0
1214	Ascomycota	Estuary	S02	1	1	0
1215	Ascomycota	Estuary	S02	1	1	0
1216	Ascomycota	Estuary	S02	1	1	0
1217	NA	Estuary	S02	1	1	0
1218	NA	Estuary	S02	1	1	0
1219	Ascomycota	Estuary	S02	1	1	0
1220	NA	Estuary|Middle_lagoon|Rice_cattle|Residential_area	S02|S06|S09|S010	4	4	0
1221	Ascomycota	Estuary	S02	1	1	0
1222	NA	Estuary	S02	1	1	0
1223	Basidiomycota	Estuary	S02	1	1	0
1224	NA	Estuary	S02	1	1	0
1225	Ascomycota	Estuary	S02	1	1	0
1226	Ascomycota	Estuary	S02	1	1	0
1227	Ascomycota	Estuary	S02	1	1	0
1228	Chytridiomycota	Estuary	S02	1	1	0
1229	Ascomycota	Estuary|Middle_lagoon	S02|S05	2	2	0
1230	NA	Estuary	S02	1	1	0
1231	NA	Estuary	S02	1	1	0
1232	Ascomycota	Estuary	S02	1	1	0
1233	Basidiomycota	Estuary	S02	1	1	0
1234	Ascomycota	Estuary	S02	1	1	0
1235	Ascomycota	Estuary	S02	1	1	0
1236	Ascomycota	Estuary	S02	1	1	0
1237	Ascomycota	Estuary	S02	1	1	0
1238	Basidiomycota	Estuary	S02	1	1	0
1239	Basidiomycota	Estuary	S02	1	1	0
1240	Basidiomycota	Estuary	S02	1	1	0
1241	Ascomycota	Estuary	S02	1	1	0
1242	Ascomycota	Estuary	S02	1	1	0
1243	Ascomycota	Estuary	S02	1	1	0
1244	Ascomycota	Estuary	S02	1	1	0
1245	Ascomycota	Estuary	S02	1	1	0
1246	Basidiomycota	Estuary	S02	1	1	0
1247	Ascomycota	Estuary	S02	1	1	0
1248	Ascomycota	Estuary	S02	1	1	0
1249	NA	Estuary	S02	1	1	0
1250	NA	Estuary	S02	1	1	0
1251	Basidiomycota	Estuary	S02	1	1	0
1252	NA	Estuary	S02	1	1	0
1253	NA	Estuary	S02	1	1	0
1254	Basidiomycota	Estuary	S02	1	1	0
1255	Ascomycota	Estuary	S02	1	1	0
1256	Ascomycota	Estuary	S02	1	1	0
1257	Ascomycota	Estuary	S02	1	1	0
1258	Ascomycota	Estuary	S02	1	1	0
1259	Ascomycota	Estuary	S02	1	1	0
1260	Ascomycota	Estuary	S02	1	1	0
1261	Ascomycota	Estuary	S02	1	1	0
1262	Ascomycota	Estuary	S02	1	1	0
1263	NA	Estuary	S02	1	1	0
1264	Ascomycota	Estuary	S02	1	1	0
1265	Ascomycota	Estuary	S02	1	1	0
1266	Ascomycota	Estuary	S02	1	1	0
1267	Ascomycota	Estuary	S02	1	1	0
1268	Chytridiomycota	Estuary	S02	1	1	0
1269	Ascomycota	Estuary	S02	1	1	0
1270	NA	Estuary	S02	1	1	0
1271	Ascomycota	Estuary	S02	1	1	0
1272	Chytridiomycota	Estuary	S02	1	1	0
1273	Basidiomycota	Estuary	S02	1	1	0
1274	Ascomycota	Estuary	S02	1	1	0
1275	Basidiomycota	Estuary	S02	1	1	0
1276	Ascomycota	Estuary	S02	1	1	0
1277	Basidiomycota	Estuary	S02	1	1	0
1278	Basidiomycota	Estuary	S02	1	1	0
1279	Ascomycota	Estuary	S02	1	1	0
1280	Basidiomycota	Estuary	S02	1	1	0
1281	Ascomycota	Estuary	S02	1	1	0
1282	NA	Estuary	S02	1	1	0
1283	Ascomycota	Estuary	S02	1	1	0
1284	NA	Estuary	S02	1	1	0
1285	NA	Estuary	S02	1	1	0
1286	Ascomycota	Estuary	S02	1	1	0
1287	Ascomycota	Estuary	S02	1	1	0
1288	Ascomycota	Estuary	S02	1	1	0
1289	Ascomycota	Estuary	S02	1	1	0
1290	Ascomycota	Estuary	S02	1	1	0
1291	NA	Estuary	S02	1	1	0
1292	Ascomycota	Estuary	S02	1	1	0
1293	Ascomycota	Estuary	S02	1	1	0
1294	Ascomycota	Estuary	S02	1	1	0
1295	Ascomycota	Estuary	S02	1	1	0
1296	Ascomycota	Estuary	S02	1	1	0
1297	NA	Estuary	S02	1	1	0
1298	Ascomycota	Estuary	S02	1	1	0
1299	Ascomycota	Estuary	S02	1	1	0
1300	Basidiomycota	Estuary	S02	1	1	0
1301	Ascomycota	Estuary	S02	1	1	0
1302	NA	Estuary	S02	1	1	0
1303	Ascomycota	Estuary	S02	1	1	0
1304	Chytridiomycota	Estuary	S02	1	1	0
1305	NA	Estuary	S02	1	1	0
1306	Ascomycota	Estuary	S02	1	1	0
1307	Ascomycota	Estuary	S02	1	1	0
1308	Ascomycota	Estuary	S02	1	1	0
1309	Ascomycota	Estuary	S02	1	1	0
1310	NA	Estuary	S02	1	1	0
1311	Ascomycota	Estuary	S02	1	1	0
1312	Ascomycota	Estuary	S02	1	1	0
1313	Ascomycota	Estuary	S02	1	1	0
1314	Ascomycota	Estuary	S02	1	1	0
1315	Ascomycota	Estuary	S02	1	1	0
1316	Ascomycota	Estuary	S02	1	1	0
1317	Ascomycota	Estuary	S02	1	1	0
1318	NA	Estuary	S02	1	1	0
1319	Ascomycota	Estuary	S02	1	1	0
1320	Ascomycota	Estuary	S02	1	1	0
1321	Ascomycota	Estuary	S02	1	1	0
1322	Ascomycota	Estuary	S02	1	1	0
1323	Ascomycota	Estuary	S02	1	1	0
1324	Ascomycota	Estuary	S02	1	1	0
1325	Ascomycota	Estuary	S02	1	1	0
1326	Ascomycota	Estuary	S02	1	1	0
1327	Basidiomycota	Estuary	S02	1	1	0
1328	Chytridiomycota	Estuary	S02	1	1	0
1329	Basidiomycota	Estuary	S02	1	1	0
1330	Ascomycota	Estuary	S02	1	1	0
1331	Ascomycota	Estuary	S02	1	1	0
1332	Ascomycota	Estuary	S02	1	1	0
1333	Ascomycota	Estuary	S02	1	1	0
1334	Chytridiomycota	Estuary	S02	1	1	0
1335	Ascomycota	Estuary	S02	1	1	0
1336	Chytridiomycota	Estuary	S02	1	1	0
1337	Ascomycota	Estuary	S02	1	1	0
1338	Ascomycota	Estuary	S02	1	1	0
1339	Basidiomycota	Estuary	S02	1	1	0
1340	Ascomycota	Estuary	S02	1	1	0
1341	Ascomycota	Estuary	S02	1	1	0
1342	Ascomycota	Estuary	S02	1	1	0
1343	Chytridiomycota	Estuary	S02	1	1	0
1344	Ascomycota	Estuary	S02	1	1	0
1345	Ascomycota	Estuary	S02	1	1	0
1346	Ascomycota	Estuary	S02	1	1	0
1347	Ascomycota	Estuary	S02	1	1	0
1348	Ascomycota	Estuary	S02	1	1	0
1349	Ascomycota	Estuary	S02	1	1	0
1350	Basidiomycota	Estuary	S02	1	1	0
1351	Ascomycota	Estuary	S02	1	1	0
1352	Ascomycota	Estuary	S02	1	1	0
1353	Ascomycota	Estuary	S02	1	1	0
1354	Ascomycota	Estuary	S02	1	1	0
1355	Ascomycota	Estuary	S02	1	1	0
1356	Ascomycota	Estuary	S02	1	1	0
1357	Ascomycota	Estuary	S02	1	1	0
1358	Basidiomycota	Estuary	S02	1	1	0
1359	NA	Estuary	S02	1	1	0
1360	Ascomycota	Estuary	S02	1	1	0
1361	Ascomycota	Estuary	S02	1	1	0
1362	Ascomycota	Estuary	S02	1	1	0
1363	NA	Estuary	S02	1	1	0
1364	Chytridiomycota	Estuary	S02	1	1	0
1365	Ascomycota	Estuary	S02	1	1	0
1366	Ascomycota	Estuary	S02	1	1	0
1367	Basidiomycota	Estuary	S02	1	1	0
1368	Ascomycota	Estuary	S02	1	1	0
1369	Ascomycota	Estuary	S02	1	1	0
1370	Ascomycota	Estuary	S02	1	1	0
1371	Ascomycota	Estuary	S02	1	1	0
1372	Ascomycota	Estuary	S02	1	1	0
1373	NA	Estuary	S02	1	1	0
1374	NA	Estuary	S02	1	1	0
1375	Chytridiomycota	Estuary	S02	1	1	0
1376	NA	Estuary	S02	1	1	0
1377	Ascomycota	Estuary	S02	1	1	0
1378	NA	Estuary	S02	1	1	0
1379	NA	Estuary	S02	1	1	0
1380	Ascomycota	Estuary	S02	1	1	0
1381	Ascomycota	Estuary	S02	1	1	0
1382	Chytridiomycota	Estuary	S02	1	1	0
1383	Ascomycota	Estuary	S02	1	1	0
1384	Ascomycota	Estuary	S02	1	1	0
1385	Ascomycota	Estuary	S02	1	1	0
1386	Chytridiomycota	Estuary	S02	1	1	0
1387	Ascomycota	Estuary	S02	1	1	0
1388	Ascomycota	Estuary	S02	1	1	0
1389	Ascomycota	Estuary	S02	1	1	0
1390	NA	Estuary	S02	1	1	0
1391	Basidiomycota	Estuary	S02	1	1	0
1392	Ascomycota	Estuary	S02	1	1	0
1393	NA	Estuary	S02	1	1	0
1394	Basidiomycota	Estuary	S03	1	1	0
1395	NA	Estuary	S03	1	1	0
1396	Ascomycota	Estuary	S03	1	1	0
1397	Ascomycota	Estuary	S03	1	1	0
1398	Basidiomycota	Estuary	S03	1	1	0
1399	Ascomycota	Estuary	S03	1	1	0
1400	Ascomycota	Estuary	S03	1	1	0
1401	NA	Estuary	S03	1	1	0
1402	Ascomycota	Estuary	S03	1	1	0
1403	NA	Estuary	S03	1	1	0
1404	Ascomycota	Estuary	S03	1	1	0
1405	NA	Estuary	S03	1	1	0
1406	Ascomycota	Estuary	S03	1	1	0
1407	Ascomycota	Estuary	S03	1	1	0
1408	Ascomycota	Estuary	S03	1	1	0
1409	Chytridiomycota	Estuary	S03	1	1	0
1410	Ascomycota	Estuary	S03	1	1	0
1411	NA	Estuary	S03	1	1	0
1412	Ascomycota	Estuary	S03	1	1	0
1413	Ascomycota	Estuary	S03	1	1	0
1414	Ascomycota	Estuary	S03	1	1	0
1415	Ascomycota	Estuary	S03	1	1	0
1416	Ascomycota	Estuary	S03	1	1	0
1417	Ascomycota	Estuary	S03	1	1	0
1418	Basidiomycota	Estuary|Rice_cattle	S03|S09	2	2	0
1419	NA	Estuary|Residential_area	S03|S012	2	2	0
1420	Ascomycota	Estuary	S03	1	1	0
1421	Basidiomycota	Estuary	S03	1	1	0
1422	Ascomycota	Estuary	S03	1	1	0
1423	Ascomycota	Estuary	S03	1	1	0
1424	Ascomycota	Estuary|Middle_lagoon|Rice_cattle|Residential_area	S03|S04|S06|S07|S08|S09|S010|S011	4	8	0
1425	Basidiomycota	Estuary	S03	1	1	0
1426	Ascomycota	Estuary|Residential_area	S03|S010|S012	2	3	0
1427	Ascomycota	Estuary	S03	1	1	0
1428	Ascomycota	Estuary	S03	1	1	0
1429	Chytridiomycota	Estuary	S03	1	1	0
1430	Ascomycota	Estuary	S03	1	1	0
1431	NA	Estuary	S03	1	1	0
1432	Ascomycota	Estuary	S03	1	1	0
1433	NA	Middle_lagoon	S04	1	1	0
1434	NA	Middle_lagoon	S04	1	1	0
1435	Basidiomycota	Middle_lagoon	S04	1	1	0
1436	Ascomycota	Middle_lagoon	S04	1	1	0
1437	Ascomycota	Middle_lagoon	S04	1	1	0
1438	Ascomycota	Middle_lagoon	S04	1	1	0
1439	Ascomycota	Middle_lagoon|Rice_cattle|Residential_area	S04|S07|S010	3	3	0
1440	Chytridiomycota	Middle_lagoon	S04	1	1	0
1441	Chytridiomycota	Middle_lagoon	S04	1	1	0
1442	NA	Middle_lagoon	S04|S05	1	2	0
1443	Chytridiomycota	Middle_lagoon	S04	1	1	0
1444	Basidiomycota	Middle_lagoon	S04	1	1	0
1445	Ascomycota	Middle_lagoon	S04	1	1	0
1446	Ascomycota	Middle_lagoon	S04	1	1	0
1447	Basidiomycota	Middle_lagoon	S04	1	1	0
1448	Ascomycota	Middle_lagoon	S04	1	1	0
1449	Ascomycota	Middle_lagoon|Rice_cattle|Residential_area	S04|S05|S06|S07|S08|S09|S011	3	7	0
1450	Ascomycota	Middle_lagoon	S04	1	1	0
1451	NA	Middle_lagoon	S04	1	1	0
1452	NA	Middle_lagoon	S04	1	1	0
1453	Ascomycota	Middle_lagoon	S04	1	1	0
1454	Basidiomycota	Middle_lagoon	S04	1	1	0
1455	NA	Middle_lagoon	S04	1	1	0
1456	Ascomycota	Middle_lagoon	S04	1	1	0
1457	Basidiomycota	Middle_lagoon	S04	1	1	0
1458	NA	Middle_lagoon	S04	1	1	0
1459	Ascomycota	Middle_lagoon|Rice_cattle|Residential_area	S04|S05|S08|S011	3	4	0
1460	Basidiomycota	Middle_lagoon	S05	1	1	0
1461	Ascomycota	Middle_lagoon|Rice_cattle	S05|S07	2	2	0
1462	Basidiomycota	Middle_lagoon	S05	1	1	0
1463	Ascomycota	Middle_lagoon	S05	1	1	0
1464	Ascomycota	Middle_lagoon	S05	1	1	0
1465	Basidiomycota	Middle_lagoon	S05	1	1	0
1466	Ascomycota	Middle_lagoon|Residential_area	S05|S012	2	2	0
1467	Ascomycota	Middle_lagoon	S05	1	1	0
1468	Ascomycota	Middle_lagoon	S05	1	1	0
1469	Ascomycota	Middle_lagoon	S05	1	1	0
1470	Ascomycota	Middle_lagoon	S05	1	1	0
1471	Ascomycota	Middle_lagoon	S05	1	1	0
1472	Ascomycota	Middle_lagoon	S05	1	1	0
1473	NA	Middle_lagoon	S05	1	1	0
1474	Ascomycota	Middle_lagoon	S05	1	1	0
1475	Ascomycota	Middle_lagoon	S05	1	1	0
1476	NA	Middle_lagoon	S05	1	1	0
1477	Ascomycota	Middle_lagoon	S05	1	1	0
1478	Ascomycota	Middle_lagoon	S05	1	1	0
1479	Ascomycota	Middle_lagoon	S05	1	1	0
1480	Ascomycota	Middle_lagoon	S05	1	1	0
1481	Basidiomycota	Middle_lagoon	S05	1	1	0
1482	Chytridiomycota	Middle_lagoon	S05	1	1	0
1483	Ascomycota	Middle_lagoon	S05	1	1	0
1484	Ascomycota	Middle_lagoon	S05	1	1	0
1485	NA	Middle_lagoon	S05	1	1	0
1486	NA	Middle_lagoon	S05	1	1	0
1487	Ascomycota	Middle_lagoon	S06	1	1	0
1488	Ascomycota	Middle_lagoon	S06	1	1	0
1489	Ascomycota	Middle_lagoon	S06	1	1	0
1490	NA	Middle_lagoon|Rice_cattle	S06|S07|S09	2	3	0
1491	NA	Middle_lagoon	S06	1	1	0
1492	Ascomycota	Middle_lagoon	S06	1	1	0
1493	NA	Middle_lagoon	S06	1	1	0
1494	Ascomycota	Middle_lagoon	S06	1	1	0
1495	Ascomycota	Middle_lagoon	S06	1	1	0
1496	Ascomycota	Middle_lagoon|Residential_area	S06|S010	2	2	0
1497	NA	Middle_lagoon	S06	1	1	0
1498	Ascomycota	Middle_lagoon|Rice_cattle|Residential_area	S06|S07|S08|S09|S010	3	5	0
1499	Basidiomycota	Middle_lagoon	S06	1	1	0
1500	Ascomycota	Middle_lagoon	S06	1	1	0
1501	Ascomycota	Middle_lagoon	S06	1	1	0
1502	Ascomycota	Middle_lagoon|Rice_cattle|Residential_area	S06|S07|S08|S09|S010|S011|S012	3	7	0
1503	Basidiomycota	Middle_lagoon	S06	1	1	0
1504	Ascomycota	Middle_lagoon	S06	1	1	0
1505	Ascomycota	Middle_lagoon|Rice_cattle|Residential_area	S06|S07|S08|S09|S011	3	5	0
1506	Basidiomycota	Middle_lagoon	S06	1	1	0
1507	Chytridiomycota	Middle_lagoon	S06	1	1	0
1508	Ascomycota	Middle_lagoon	S06	1	1	0
1509	Basidiomycota	Middle_lagoon	S06	1	1	0
1510	Ascomycota	Middle_lagoon	S06	1	1	0
1511	NA	Middle_lagoon	S06	1	1	0
1512	NA	Middle_lagoon|Rice_cattle|Residential_area	S06|S07|S08|S09|S010|S011|S012	3	7	0
1513	Ascomycota	Middle_lagoon	S06	1	1	0
1514	Basidiomycota	Middle_lagoon	S06	1	1	0
1515	Chytridiomycota	Middle_lagoon	S06	1	1	0
1516	Ascomycota	Rice_cattle	S07	1	1	0
1517	Basidiomycota	Rice_cattle	S07	1	1	0
1518	NA	Rice_cattle	S07	1	1	0
1519	Ascomycota	Rice_cattle	S07	1	1	0
1520	Basidiomycota	Rice_cattle	S07	1	1	0
1521	Ascomycota	Rice_cattle	S07	1	1	0
1522	Basidiomycota	Rice_cattle	S07	1	1	0
1523	Ascomycota	Rice_cattle	S07	1	1	0
1524	Basidiomycota	Rice_cattle	S07	1	1	0
1525	Ascomycota	Rice_cattle	S07	1	1	0
1526	Ascomycota	Rice_cattle	S07	1	1	0
1527	NA	Rice_cattle	S07	1	1	0
1528	Ascomycota	Rice_cattle	S07	1	1	0
1529	Ascomycota	Rice_cattle	S07	1	1	0
1530	Ascomycota	Rice_cattle	S07	1	1	0
1531	Chytridiomycota	Rice_cattle	S07	1	1	0
1532	Ascomycota	Rice_cattle	S07	1	1	0
1533	Ascomycota	Rice_cattle	S07	1	1	0
1534	Ascomycota	Rice_cattle	S07	1	1	0
1535	Chytridiomycota	Rice_cattle	S07	1	1	0
1536	NA	Rice_cattle	S07	1	1	0
1537	Ascomycota	Rice_cattle	S07	1	1	0
1538	Ascomycota	Rice_cattle	S07	1	1	0
1539	Basidiomycota	Rice_cattle	S07	1	1	0
1540	Ascomycota	Rice_cattle	S07	1	1	0
1541	NA	Rice_cattle	S07	1	1	0
1542	Basidiomycota	Rice_cattle	S07	1	1	0
1543	Ascomycota	Rice_cattle	S08	1	1	0
1544	Ascomycota	Rice_cattle	S08	1	1	0
1545	Ascomycota	Rice_cattle	S08	1	1	0
1546	Ascomycota	Rice_cattle	S08	1	1	0
1547	Basidiomycota	Rice_cattle	S08	1	1	0
1548	NA	Rice_cattle	S08	1	1	0
1549	Basidiomycota	Rice_cattle|Residential_area	S08|S09|S010	2	3	0
1550	Basidiomycota	Rice_cattle	S08	1	1	0
1551	Chytridiomycota	Rice_cattle	S08	1	1	0
1552	Ascomycota	Rice_cattle	S08	1	1	0
1553	Ascomycota	Rice_cattle	S08	1	1	0
1554	Basidiomycota	Rice_cattle	S08	1	1	0
1555	Ascomycota	Rice_cattle	S08	1	1	0
1556	Basidiomycota	Rice_cattle	S08	1	1	0
1557	Ascomycota	Rice_cattle	S08	1	1	0
1558	Basidiomycota	Rice_cattle	S08	1	1	0
1559	Basidiomycota	Rice_cattle	S08	1	1	0
1560	Ascomycota	Rice_cattle	S08|S09	1	2	0
1561	NA	Rice_cattle	S08	1	1	0
1562	Ascomycota	Rice_cattle	S08	1	1	0
1563	Basidiomycota	Rice_cattle	S08	1	1	0
1564	Ascomycota	Rice_cattle	S08	1	1	0
1565	NA	Rice_cattle	S08	1	1	0
1566	NA	Rice_cattle	S08	1	1	0
1567	NA	Rice_cattle	S08	1	1	0
1568	Chytridiomycota	Rice_cattle|Residential_area	S08|S012	2	2	0
1569	Ascomycota	Rice_cattle	S08	1	1	0
1570	Ascomycota	Rice_cattle	S08	1	1	0
1571	Ascomycota	Rice_cattle	S08	1	1	0
1572	Ascomycota	Rice_cattle	S08	1	1	0
1573	NA	Rice_cattle	S08	1	1	0
1574	NA	Rice_cattle	S08	1	1	0
1575	Ascomycota	Rice_cattle	S09	1	1	0
1576	Ascomycota	Rice_cattle	S09	1	1	0
1577	Chytridiomycota	Rice_cattle	S09	1	1	0
1578	NA	Rice_cattle	S09	1	1	0
1579	Basidiomycota	Rice_cattle	S09	1	1	0
1580	Basidiomycota	Rice_cattle	S09	1	1	0
1581	Ascomycota	Rice_cattle	S09	1	1	0
1582	Ascomycota	Rice_cattle	S09	1	1	0
1583	Basidiomycota	Rice_cattle	S09	1	1	0
1584	Ascomycota	Rice_cattle	S09	1	1	0
1585	Ascomycota	Rice_cattle	S09	1	1	0
1586	Ascomycota	Rice_cattle	S09	1	1	0
1587	Basidiomycota	Rice_cattle	S09	1	1	0
1588	Ascomycota	Rice_cattle	S09	1	1	0
1589	Basidiomycota	Rice_cattle	S09	1	1	0
1590	Ascomycota	Rice_cattle	S09	1	1	0
1591	Ascomycota	Rice_cattle	S09	1	1	0
1592	NA	Rice_cattle	S09	1	1	0
1593	Ascomycota	Rice_cattle	S09	1	1	0
1594	Basidiomycota	Rice_cattle	S09	1	1	0
1595	Chytridiomycota	Rice_cattle	S09	1	1	0
1596	Ascomycota	Rice_cattle	S09	1	1	0
1597	Ascomycota	Rice_cattle	S09	1	1	0
1598	Ascomycota	Rice_cattle	S09	1	1	0
1599	Ascomycota	Rice_cattle	S09	1	1	0
1600	Ascomycota	Rice_cattle	S09	1	1	0
1601	Basidiomycota	Residential_area	S010	1	1	0
1602	Ascomycota	Residential_area	S010	1	1	0
1603	NA	Residential_area	S010|S011	1	2	0
1604	Ascomycota	Residential_area	S010	1	1	0
1605	Ascomycota	Residential_area	S010	1	1	0
1606	Ascomycota	Residential_area	S010	1	1	0
1607	Ascomycota	Residential_area	S010	1	1	0
1608	Ascomycota	Residential_area	S010	1	1	0
1609	NA	Residential_area	S010	1	1	0
1610	NA	Residential_area	S010	1	1	0
1611	Ascomycota	Residential_area	S010	1	1	0
1612	Ascomycota	Residential_area	S010	1	1	0
1613	Basidiomycota	Residential_area	S010	1	1	0
1614	Ascomycota	Residential_area	S010	1	1	0
1615	Ascomycota	Residential_area	S010	1	1	0
1616	Ascomycota	Residential_area	S010	1	1	0
1617	Ascomycota	Residential_area	S010	1	1	0
1618	Basidiomycota	Residential_area	S010	1	1	0
1619	Ascomycota	Residential_area	S010	1	1	0
1620	Basidiomycota	Residential_area	S010	1	1	0
1621	Ascomycota	Residential_area	S010	1	1	0
1622	Ascomycota	Residential_area	S010	1	1	0
1623	Ascomycota	Residential_area	S010	1	1	0
1624	Ascomycota	Residential_area	S010|S011	1	2	0
1625	Ascomycota	Residential_area	S010	1	1	0
1626	Basidiomycota	Residential_area	S010	1	1	0
1627	Basidiomycota	Residential_area	S010	1	1	0
1628	Ascomycota	Residential_area	S010	1	1	0
1629	Basidiomycota	Residential_area	S010	1	1	0
1630	Basidiomycota	Residential_area	S010	1	1	0
1631	NA	Residential_area	S010	1	1	0
1632	Basidiomycota	Residential_area	S010	1	1	0
1633	Ascomycota	Residential_area	S010	1	1	0
1634	Ascomycota	Residential_area	S010	1	1	0
1635	Basidiomycota	Residential_area	S010	1	1	0
1636	Ascomycota	Residential_area	S010	1	1	0
1637	Ascomycota	Residential_area	S010	1	1	0
1638	Ascomycota	Residential_area	S010	1	1	0
1639	Basidiomycota	Residential_area	S010	1	1	0
1640	Basidiomycota	Residential_area	S010	1	1	0
1641	Ascomycota	Residential_area	S010	1	1	0
1642	Ascomycota	Residential_area	S010	1	1	0
1643	Basidiomycota	Residential_area	S010	1	1	0
1644	Ascomycota	Residential_area	S010	1	1	0
1645	Ascomycota	Residential_area	S010	1	1	0
1646	Chytridiomycota	Residential_area	S010	1	1	0
1647	Ascomycota	Residential_area	S010	1	1	0
1648	Ascomycota	Residential_area	S010	1	1	0
1649	Ascomycota	Residential_area	S010	1	1	0
1650	Ascomycota	Residential_area	S010	1	1	0
1651	Basidiomycota	Residential_area	S010	1	1	0
1652	Ascomycota	Residential_area	S010	1	1	0
1653	NA	Residential_area	S010	1	1	0
1654	Ascomycota	Residential_area	S010	1	1	0
1655	NA	Residential_area	S010	1	1	0
1656	Basidiomycota	Residential_area	S010	1	1	0
1657	Ascomycota	Residential_area	S010	1	1	0
1658	Ascomycota	Residential_area	S010	1	1	0
1659	Ascomycota	Residential_area	S010	1	1	0
1660	Ascomycota	Residential_area	S010	1	1	0
1661	Ascomycota	Residential_area	S010	1	1	0
1662	NA	Residential_area	S010	1	1	0
1663	Ascomycota	Residential_area	S010	1	1	0
1664	Chytridiomycota	Residential_area	S010	1	1	0
1665	NA	Residential_area	S010	1	1	0
1666	Ascomycota	Residential_area	S010	1	1	0
1667	NA	Residential_area	S010	1	1	0
1668	Basidiomycota	Residential_area	S010	1	1	0
1669	Ascomycota	Residential_area	S010	1	1	0
1670	NA	Residential_area	S010	1	1	0
1671	Basidiomycota	Residential_area	S010	1	1	0
1672	NA	Residential_area	S010	1	1	0
1673	Ascomycota	Residential_area	S010	1	1	0
1674	NA	Residential_area	S010	1	1	0
1675	Basidiomycota	Residential_area	S010	1	1	0
1676	Ascomycota	Residential_area	S010|S012	1	2	0
1677	Ascomycota	Residential_area	S010|S011	1	2	0
1678	Ascomycota	Residential_area	S010	1	1	0
1679	Basidiomycota	Residential_area	S010	1	1	0
1680	Ascomycota	Residential_area	S010	1	1	0
1681	Chytridiomycota	Residential_area	S010	1	1	0
1682	Ascomycota	Residential_area	S010	1	1	0
1683	Ascomycota	Residential_area	S010	1	1	0
1684	Ascomycota	Residential_area	S010	1	1	0
1685	Ascomycota	Residential_area	S010	1	1	0
1686	Ascomycota	Residential_area	S010	1	1	0
1687	Ascomycota	Residential_area	S010	1	1	0
1688	Ascomycota	Residential_area	S010	1	1	0
1689	NA	Residential_area	S010	1	1	0
1690	Basidiomycota	Residential_area	S010	1	1	0
1691	Ascomycota	Residential_area	S010	1	1	0
1692	Ascomycota	Residential_area	S010	1	1	0
1693	Ascomycota	Residential_area	S010	1	1	0
1694	NA	Residential_area	S010	1	1	0
1695	NA	Residential_area	S010	1	1	0
1696	Ascomycota	Residential_area	S010	1	1	0
1697	Ascomycota	Residential_area	S010	1	1	0
1698	Ascomycota	Residential_area	S010	1	1	0
1699	Ascomycota	Residential_area	S010	1	1	0
1700	Ascomycota	Residential_area	S010	1	1	0
1701	Ascomycota	Residential_area	S010	1	1	0
1702	NA	Residential_area	S010	1	1	0
1703	Ascomycota	Residential_area	S010	1	1	0
1704	NA	Residential_area	S010	1	1	0
1705	Ascomycota	Residential_area	S010	1	1	0
1706	Basidiomycota	Residential_area	S010	1	1	0
1707	Ascomycota	Residential_area	S010	1	1	0
1708	Ascomycota	Residential_area	S010	1	1	0
1709	Ascomycota	Residential_area	S010|S012	1	2	0
1710	Chytridiomycota	Residential_area	S010	1	1	0
1711	Basidiomycota	Residential_area	S010	1	1	0
1712	Ascomycota	Residential_area	S010	1	1	0
1713	Ascomycota	Residential_area	S010	1	1	0
1714	Ascomycota	Residential_area	S010	1	1	0
1715	NA	Residential_area	S010	1	1	0
1716	Ascomycota	Residential_area	S010	1	1	0
1717	Ascomycota	Residential_area	S010	1	1	0
1718	Chytridiomycota	Residential_area	S010	1	1	0
1719	Basidiomycota	Residential_area	S010	1	1	0
1720	Ascomycota	Residential_area	S010	1	1	0
1721	Ascomycota	Residential_area	S010	1	1	0
1722	Ascomycota	Residential_area	S010	1	1	0
1723	NA	Residential_area	S010	1	1	0
1724	Ascomycota	Residential_area	S010	1	1	0
1725	Ascomycota	Residential_area	S010	1	1	0
1726	NA	Residential_area	S010	1	1	0
1727	Ascomycota	Residential_area	S010	1	1	0
1728	Ascomycota	Residential_area	S010	1	1	0
1729	Basidiomycota	Residential_area	S010	1	1	0
1730	Ascomycota	Residential_area	S010	1	1	0
1731	Ascomycota	Residential_area	S010	1	1	0
1732	Ascomycota	Residential_area	S010	1	1	0
1733	Ascomycota	Residential_area	S010	1	1	0
1734	Ascomycota	Residential_area	S010	1	1	0
1735	Ascomycota	Residential_area	S010	1	1	0
1736	NA	Residential_area	S010	1	1	0
1737	Ascomycota	Residential_area	S010	1	1	0
1738	Ascomycota	Residential_area	S010|S012	1	2	0
1739	Ascomycota	Residential_area	S010	1	1	0
1740	NA	Residential_area	S010	1	1	0
1741	Ascomycota	Residential_area	S010	1	1	0
1742	Ascomycota	Residential_area	S010	1	1	0
1743	Basidiomycota	Residential_area	S010|S011	1	2	0
1744	Basidiomycota	Residential_area	S010	1	1	0
1745	Chytridiomycota	Residential_area	S010	1	1	0
1746	Basidiomycota	Residential_area	S010	1	1	0
1747	NA	Residential_area	S010	1	1	0
1748	Ascomycota	Residential_area	S010	1	1	0
1749	Ascomycota	Residential_area	S010	1	1	0
1750	Ascomycota	Residential_area	S010	1	1	0
1751	Chytridiomycota	Residential_area	S010	1	1	0
1752	Basidiomycota	Residential_area	S010	1	1	0
1753	Basidiomycota	Residential_area	S010	1	1	0
1754	Ascomycota	Residential_area	S010	1	1	0
1755	Basidiomycota	Residential_area	S010	1	1	0
1756	Ascomycota	Residential_area	S010	1	1	0
1757	Ascomycota	Residential_area	S010	1	1	0
1758	Basidiomycota	Residential_area	S010	1	1	0
1759	Monoblepharomycota	Residential_area	S010	1	1	0
1760	Ascomycota	Residential_area	S011	1	1	0
1761	Ascomycota	Residential_area	S011	1	1	0
1762	Ascomycota	Residential_area	S011	1	1	0
1763	Basidiomycota	Residential_area	S011	1	1	0
1764	Basidiomycota	Residential_area	S011	1	1	0
1765	Ascomycota	Residential_area	S011	1	1	0
1766	Ascomycota	Residential_area	S011	1	1	0
1767	Basidiomycota	Residential_area	S011	1	1	0
1768	Ascomycota	Residential_area	S011	1	1	0
1769	Ascomycota	Residential_area	S011	1	1	0
1770	Chytridiomycota	Residential_area	S011	1	1	0
1771	NA	Residential_area	S011	1	1	0
1772	Ascomycota	Residential_area	S011	1	1	0
1773	Ascomycota	Residential_area	S011	1	1	0
1774	Basidiomycota	Residential_area	S011	1	1	0
1775	NA	Residential_area	S011	1	1	0
1776	Ascomycota	Residential_area	S011	1	1	0
1777	Chytridiomycota	Residential_area	S011	1	1	0
1778	Ascomycota	Residential_area	S011	1	1	0
1779	Ascomycota	Residential_area	S011	1	1	0
1780	Ascomycota	Residential_area	S011	1	1	0
1781	Ascomycota	Residential_area	S011	1	1	0
1782	Ascomycota	Residential_area	S011	1	1	0
1783	Ascomycota	Residential_area	S011	1	1	0
1784	Ascomycota	Residential_area	S011	1	1	0
1785	Basidiomycota	Residential_area	S011	1	1	0
1786	Chytridiomycota	Residential_area	S011	1	1	0
1787	Ascomycota	Residential_area	S011	1	1	0
1788	Ascomycota	Residential_area	S011	1	1	0
1789	Basidiomycota	Residential_area	S011	1	1	0
1790	Ascomycota	Residential_area	S011	1	1	0
1791	Ascomycota	Residential_area	S011	1	1	0
1792	Ascomycota	Residential_area	S011	1	1	0
1793	Ascomycota	Residential_area	S011	1	1	0
1794	Ascomycota	Residential_area	S011	1	1	0
1795	Ascomycota	Residential_area	S011	1	1	0
1796	Ascomycota	Residential_area	S011	1	1	0
1797	Basidiomycota	Residential_area	S011	1	1	0
1798	Ascomycota	Residential_area	S011	1	1	0
1799	Basidiomycota	Residential_area	S011	1	1	0
1800	Basidiomycota	Residential_area	S011	1	1	0
1801	Ascomycota	Residential_area	S011	1	1	0
1802	Basidiomycota	Residential_area	S011	1	1	0
1803	Basidiomycota	Residential_area	S011	1	1	0
1804	Ascomycota	Residential_area	S011	1	1	0
1805	Ascomycota	Residential_area	S011	1	1	0
1806	Basidiomycota	Residential_area	S011	1	1	0
1807	Ascomycota	Residential_area	S011	1	1	0
1808	Ascomycota	Residential_area	S011	1	1	0
1809	Basidiomycota	Residential_area	S011	1	1	0
1810	Ascomycota	Residential_area	S011	1	1	0
1811	Basidiomycota	Residential_area	S011|S012	1	2	0
1812	Chytridiomycota	Residential_area	S011	1	1	0
1813	Basidiomycota	Residential_area	S011	1	1	0
1814	Basidiomycota	Residential_area	S011	1	1	0
1815	Ascomycota	Residential_area	S011	1	1	0
1816	Ascomycota	Residential_area	S011	1	1	0
1817	Chytridiomycota	Residential_area	S011	1	1	0
1818	Ascomycota	Residential_area	S011	1	1	0
1819	Ascomycota	Residential_area	S011	1	1	0
1820	Ascomycota	Residential_area	S011	1	1	0
1821	Chytridiomycota	Residential_area	S011	1	1	0
1822	Basidiomycota	Residential_area	S011	1	1	0
1823	Ascomycota	Residential_area	S011	1	1	0
1824	Ascomycota	Residential_area	S011	1	1	0
1825	NA	Residential_area	S011	1	1	0
1826	Ascomycota	Residential_area	S011	1	1	0
1827	NA	Residential_area	S011	1	1	0
1828	NA	Residential_area	S011	1	1	0
1829	Basidiomycota	Residential_area	S011	1	1	0
1830	Ascomycota	Residential_area	S011	1	1	0
1831	Basidiomycota	Residential_area	S011	1	1	0
1832	Ascomycota	Residential_area	S011	1	1	0
1833	Ascomycota	Residential_area	S011	1	1	0
1834	NA	Residential_area	S011	1	1	0
1835	Ascomycota	Residential_area	S011	1	1	0
1836	Ascomycota	Residential_area	S011	1	1	0
1837	Ascomycota	Residential_area	S011	1	1	0
1838	Basidiomycota	Residential_area	S011	1	1	0
1839	Ascomycota	Residential_area	S011	1	1	0
1840	Basidiomycota	Residential_area	S011	1	1	0
1841	Ascomycota	Residential_area	S011	1	1	0
1842	Ascomycota	Residential_area	S011	1	1	0
1843	Ascomycota	Residential_area	S011	1	1	0
1844	Basidiomycota	Residential_area	S011	1	1	0
1845	Ascomycota	Residential_area	S011	1	1	0
1846	Basidiomycota	Residential_area	S011	1	1	0
1847	Ascomycota	Residential_area	S011	1	1	0
1848	Ascomycota	Residential_area	S011	1	1	0
1849	Basidiomycota	Residential_area	S011	1	1	0
1850	Ascomycota	Residential_area	S011	1	1	0
1851	Ascomycota	Residential_area	S011	1	1	0
1852	Ascomycota	Residential_area	S011	1	1	0
1853	NA	Residential_area	S011	1	1	0
1854	Ascomycota	Residential_area	S011	1	1	0
1855	Ascomycota	Residential_area	S011	1	1	0
1856	Ascomycota	Residential_area	S011	1	1	0
1857	Ascomycota	Residential_area	S011	1	1	0
1858	Ascomycota	Residential_area	S011	1	1	0
1859	Basidiomycota	Residential_area	S011	1	1	0
1860	Ascomycota	Residential_area	S011	1	1	0
1861	Chytridiomycota	Residential_area	S011	1	1	0
1862	Ascomycota	Residential_area	S011	1	1	0
1863	NA	Residential_area	S011	1	1	0
1864	Ascomycota	Residential_area	S011	1	1	0
1865	Chytridiomycota	Residential_area	S011	1	1	0
1866	Basidiomycota	Residential_area	S011	1	1	0
1867	NA	Residential_area	S012	1	1	0
1868	Ascomycota	Residential_area	S012	1	1	0
1869	Ascomycota	Residential_area	S012	1	1	0
1870	Ascomycota	Residential_area	S012	1	1	0
1871	Chytridiomycota	Residential_area	S012	1	1	0
1872	Ascomycota	Residential_area	S012	1	1	0
1873	Ascomycota	Residential_area	S012	1	1	0
1874	Basidiomycota	Residential_area	S012	1	1	0
1875	Ascomycota	Residential_area	S012	1	1	0
1876	Ascomycota	Residential_area	S012	1	1	0
1877	Chytridiomycota	Residential_area	S012	1	1	0
1878	Ascomycota	Residential_area	S012	1	1	0
1879	Chytridiomycota	Residential_area	S012	1	1	0
1880	Basidiomycota	Residential_area	S012	1	1	0
1881	Ascomycota	Residential_area	S012	1	1	0
1882	Basidiomycota	Residential_area	S012	1	1	0
1883	Basidiomycota	Residential_area	S012	1	1	0
1884	Ascomycota	Residential_area	S012	1	1	0
1885	Chytridiomycota	Residential_area	S012	1	1	0
1886	Ascomycota	Residential_area	S012	1	1	0
1887	Ascomycota	Residential_area	S012	1	1	0
1888	Basidiomycota	Residential_area	S012	1	1	0
1889	Ascomycota	Residential_area	S012	1	1	0
1890	Ascomycota	Residential_area	S012	1	1	0
1891	Ascomycota	Residential_area	S012	1	1	0
1892	Ascomycota	Residential_area	S012	1	1	0
1893	NA	Residential_area	S012	1	1	0
1894	NA	Residential_area	S012	1	1	0
1895	Ascomycota	Residential_area	S012	1	1	0
1896	Chytridiomycota	Residential_area	S012	1	1	0
1897	Ascomycota	Residential_area	S012	1	1	0
1898	Ascomycota	Residential_area	S012	1	1	0
1899	Basidiomycota	Residential_area	S012	1	1	0
1900	Ascomycota	Residential_area	S012	1	1	0
1901	Ascomycota	Residential_area	S012	1	1	0
1902	Ascomycota	Residential_area	S012	1	1	0
1903	Ascomycota	Residential_area	S012	1	1	0
1904	Ascomycota	Residential_area	S012	1	1	0
1905	Ascomycota	Residential_area	S012	1	1	0
1906	Ascomycota	Residential_area	S012	1	1	0
1907	Ascomycota	Residential_area	S012	1	1	0
1908	Ascomycota	Residential_area	S012	1	1	0
1909	Ascomycota	Residential_area	S012	1	1	0
1910	NA	Residential_area	S012	1	1	0
1911	Ascomycota	Residential_area	S012	1	1	0
1912	NA	Residential_area	S012	1	1	0
1913	Ascomycota	Residential_area	S012	1	1	0
1914	NA	Residential_area	S012	1	1	0
1915	Ascomycota	Residential_area	S012	1	1	0
1916	Ascomycota	Residential_area	S012	1	1	0
1917	Ascomycota	Residential_area	S012	1	1	0
1918	Ascomycota	Residential_area	S012	1	1	0
1919	Ascomycota	Residential_area	S012	1	1	0
1920	Ascomycota	Residential_area	S012	1	1	0
1921	NA	Residential_area	S012	1	1	0
1922	NA	Residential_area	S012	1	1	0
1923	Ascomycota	Residential_area	S012	1	1	0
1924	Ascomycota	Residential_area	S012	1	1	0
1925	Basidiomycota	Residential_area	S012	1	1	0
1926	Ascomycota	Residential_area	S012	1	1	0
1927	Ascomycota	Residential_area	S012	1	1	0
1928	Ascomycota	Residential_area	S012	1	1	0
1929	Ascomycota	Residential_area	S012	1	1	0
1930	NA	Residential_area	S012	1	1	0
